# Supplementary material for: Performance of Gut Microbiome as an Independent Diagnostic Tool for 20 Diseases: Cross-Cohort Validation of Machine-Learning Classifiers
Source: Gut Microbes. 2023 May 4;15(1):2205386. doi: 10.1080/19490976.2023.2205386 (PMC10161951; doi:10.1080/19490976.2023.2205386)
Supplement: Supplemental Material [file KGMI_A_2205386_SM1540.zip]

Archive with 10 entries (9 files):
- Supplementary  Material/
- Supplementary  Material/Supplementary  Figures and descriptions.pdf
- Supplementary  Material/Supplementary Tables description.docx
- Supplementary  Material/Table S1.xlsx
- Supplementary  Material/Table S2.xlsx
- Supplementary  Material/Table S3.xlsx
- Supplementary  Material/Table S4.xlsx
- Supplementary  Material/Table S5.xlsx
- Supplementary  Material/Table S6.xlsx
- Supplementary  Material/Table S7.xlsx
