# Supplementary material for: Performance of Gut Microbiome as an Independent Diagnostic Tool for 20 Diseases: Cross-Cohort Validation of Machine-Learning Classifiers
Source: Gut Microbes. 2023 May 4;15(1):2205386. doi: 10.1080/19490976.2023.2205386 (PMC10161951; doi:10.1080/19490976.2023.2205386)
Supplement: Supplemental Material [file KGMI_A_2205386_SM1540.zip › Supplementary Material/Table S1.xlsx]

## Sheet: Overview of datasets
Supplementary Table 1
Overview of diseases and projects after filtering.
Project id is linked with NCBI official accession number.
Disease type	Disease	Disease abbreviation	Project id	Data type	intra-cohort	LODO	CCM	SCM
Mental Disorder	Alzheimer's Disease	AD	PRJNA633959	16S	√	√
			PRJNA496408
			PRJNA489760
			PRJNA554111
	Mild Cognitive Impairment	MCI	PRJNA489760	16S	√
			PRJNA496408
	Parkinson's Disease	PD	PRJNA433459	mNGS	√
			PRJEB17784
	Parkinson's Disease	PD	PRJDB8639	16S	√	√	√	√
			PRJNA601994
			PRJEB27564
			PRJEB30615
			PRJNA381395
			PRJEB4927
	Autism Spectrum Disorder	ASD	PRJEB23052	mNGS	√	√
			PRJNA516054
			PRJNA451479
			PRJNA686821
	Autism Spectrum Disorder	ASD	PRJNA578223	16S	√	√	√	√
			PRJNA687773
			PRJNA453621
			PRJNA589343
			PRJNA624252
			PRJEB27306
	Chronic Fatigue Syndrome	CFS	PRJEB13092	16S	√
			PRJNA702086
intestinal diseases	Colorectal Cancer	CRC	PRJEB10878	mNGS	√	√	√	√
			PRJEB27928
			PRJEB7774
			PRJEB12449
			PRJDB4176
			PRJEB6070
			PRJNA447983
	Colorectal Cancer	CRC	PRJNA453829	16S	√
			PRJNA445640
	Clostridium infection	CDI	PRJNA353587	16S	√
			PRJNA379979
	Adenoma	Adenoma	PRJEB7774	mNGS	√	√
			PRJEB6070
			PRJNA447983
	Crohn Disease	CD	PRJNA389280	mNGS	√	√	√	√
			SRP057027
			PRJEB15371
			PRJNA400072
			PRJNA487636
	Crohn Disease	CD	PRJNA232056	16S	√	√
			PRJNA450340
			PRJNA324147
	Inflammatory Bowel Diseases	IBD	PRJEB7949	mNGS	√
			PRJNA385949
	Irritable Bowel Syndrome	IBS	PRJNA373876	16S	√
			PRJNA268708
			PRJNA46339
	Ulcerative Colitis	UC	PRJNA400072	mNGS	√	√
			PRJNA389280
			PRJNA487636
	Ulcerative Colitis	UC	PRJNA450340	16S	√	√
			PRJNA368966
			PRJNA388210
Metabolic diseases	Type 2 Diabetes Mellitus	T2D	PRJNA422434	mNGS	√
			PRJEB1786
	Type 2 Diabetes Mellitus	T2D	PRJNA448494	16S	√	√
			PRJNA588353
			PRJDB9608
			PRJNA505546
	Obesity	Obesity	PRJEB4336	mNGS	√
			PRJEB12123
	Overweight	Overweight	PRJEB6997	mNGS	√
			PRJEB4336
Liver disease	Non-alcoholic Fatty Liver Disease	NAFLD	PRJNA540738	16S	√
			PRJNA246121
			PRJNA382861
Autoimmune diseases	Multiple Sclerosis	MS	PRJNA450340	16S	√
			PRJNA321051
	Rheumatoid Arthritis	RA	PRJEB6997	mNGS	√	√
			PRJNA356102
			PRJNA487636
	Rheumatoid Arthritis	RA	PRJNA450340	16S	√
			PRJNA574565
	Ankylosing Spondylitis	AS	PRJNA375935	mNGS	√
			PRJEB28545
	Juvenile Arthritis	JA	PRJNA282362	16S	√
			PRJNA379123

## Sheet: All_models_data
Supplementary Table 1
project_id	mesh	disease_fullname	disease	num.case	num.control	taxon	data_type	num.pro	instrument_model
PRJNA633959	D000544	Alzheimer's Disease	AD	100	71	genus	Amplicon	4	Illumina MiSeq
PRJNA496408	D000544	Alzheimer's Disease	AD	33	28	genus	Amplicon	4	Illumina MiSeq
PRJNA489760	D000544	Alzheimer's Disease	AD	30	30	genus	Amplicon	4	Illumina MiSeq
PRJNA554111	D000544	Alzheimer's Disease	AD	43	43	genus	Amplicon	4	Illumina MiSeq
PRJEB10878	D015179	Colorectal Cancer	CRC	74	54	genus	Metagenomics	7	Illumina HiSeq 2000
PRJEB27928	D015179	Colorectal Cancer	CRC	21	59	genus	Metagenomics	7	Illumina HiSeq
PRJEB7774	D015179	Colorectal Cancer	CRC	46	59	genus	Metagenomics	7	Illumina HiSeq 2000
PRJEB12449	D015179	Colorectal Cancer	CRC	52	51	genus	Metagenomics	7	Illumina
PRJDB4176	D015179	Colorectal Cancer	CRC	40	40	genus	Metagenomics	7	Illumina HiSeq 2500
PRJEB6070	D015179	Colorectal Cancer	CRC	91	66	genus	Metagenomics	7	Illumina
PRJNA447983	D015179	Colorectal Cancer	CRC	61	52	genus	Metagenomics	7	Illumina HiSeq 2500
PRJEB10878	D015179	Colorectal Cancer	CRC	73	54	species	Metagenomics	7	Illumina HiSeq 2000
PRJEB27928	D015179	Colorectal Cancer	CRC	21	59	species	Metagenomics	7	Illumina HiSeq
PRJEB7774	D015179	Colorectal Cancer	CRC	46	59	species	Metagenomics	7	Illumina HiSeq 2000
PRJEB12449	D015179	Colorectal Cancer	CRC	52	51	species	Metagenomics	7	Illumina
PRJDB4176	D015179	Colorectal Cancer	CRC	40	40	species	Metagenomics	7	Illumina HiSeq 2500
PRJEB6070	D015179	Colorectal Cancer	CRC	91	66	species	Metagenomics	7	Illumina
PRJNA447983	D015179	Colorectal Cancer	CRC	61	52	species	Metagenomics	7	Illumina HiSeq 2500
PRJNA453829	D015179	Colorectal Cancer	CRC	85	31	genus	Amplicon	2	Illumina MiSeq
PRJNA445640	D015179	Colorectal Cancer	CRC	122	21	genus	Amplicon	2	Illumina HiSeq 2500
PRJEB17784	D010300	Parkinson's Disease	PD	31	27	genus	Metagenomics	2	Illumina HiSeq 2500
PRJNA433459	D010300	Parkinson's Disease	PD	40	40	genus	Metagenomics	2	HiSeq X Ten
PRJEB17784	D010300	Parkinson's Disease	PD	31	27	species	Metagenomics	2	Illumina HiSeq 2500
PRJNA433459	D010300	Parkinson's Disease	PD	40	40	species	Metagenomics	2	HiSeq X Ten
PRJDB8639	D010300	Parkinson's Disease	PD	223	137	genus	Amplicon	6	Illumina MiSeq
PRJNA601994	D010300	Parkinson's Disease	PD	323	184	genus	Amplicon	6	Illumina MiSeq
PRJEB27564	D010300	Parkinson's Disease	PD	136	130	genus	Amplicon	6	Illumina MiSeq
PRJEB30615	D010300	Parkinson's Disease	PD	39	25	genus	Amplicon	6	Illumina MiSeq
PRJNA381395	D010300	Parkinson's Disease	PD	19	38	genus	Amplicon	6	Illumina HiSeq 2500;Illumina MiSeq
PRJEB4927	D010300	Parkinson's Disease	PD	74	74	genus	Amplicon	6	454 GS FLX Titanium
PRJNA489760	D060825	Mild Cognitive Impairment	MCI	30	30	genus	Amplicon	2	Illumina MiSeq
PRJNA496408	D060825	Mild Cognitive Impairment	MCI	32	28	genus	Amplicon	2	Illumina MiSeq
PRJNA422434	D003924	Type 2 Diabetes Mellitus	T2D	187	172	genus	Metagenomics	2	Illumina Genome Analyzer II
PRJEB1786	D003924	Type 2 Diabetes Mellitus	T2D	53	92	genus	Metagenomics	2	Illumina HiSeq 2000
PRJNA422434	D003924	Type 2 Diabetes Mellitus	T2D	187	172	species	Metagenomics	2	Illumina Genome Analyzer II
PRJEB1786	D003924	Type 2 Diabetes Mellitus	T2D	53	92	species	Metagenomics	2	Illumina HiSeq 2000
PRJNA448494	D003924	Type 2 Diabetes Mellitus	T2D	62	50	genus	Amplicon	4	Illumina HiSeq 2500
PRJNA588353	D003924	Type 2 Diabetes Mellitus	T2D	23	23	genus	Amplicon	4	Ion Torrent S5 XL
PRJDB9608	D003924	Type 2 Diabetes Mellitus	T2D	94	94	genus	Amplicon	4	Illumina MiSeq
PRJNA505546	D003924	Type 2 Diabetes Mellitus	T2D	66	34	genus	Amplicon	4	Ion S5
PRJEB4336	D009765	Obesity	Obesity	158	85	genus	Metagenomics	2	Illumina Genome Analyzer II;Illumina Genome Analyzer IIx;Illumina HiSeq 2000
PRJEB12123	D009765	Obesity	Obesity	104	101	genus	Metagenomics	2	Illumina HiSeq 2500
PRJEB4336	D009765	Obesity	Obesity	158	86	species	Metagenomics	2	Illumina Genome Analyzer II;Illumina Genome Analyzer IIx;Illumina HiSeq 2000
PRJEB12123	D009765	Obesity	Obesity	104	101	species	Metagenomics	2	Illumina HiSeq 2500
PRJEB7774	D000236	Adenoma	Adenoma	45	59	genus	Metagenomics	3	Illumina HiSeq 2000
PRJEB6070	D000236	Adenoma	Adenoma	42	66	genus	Metagenomics	3	Illumina
PRJNA447983	D000236	Adenoma	Adenoma	27	52	genus	Metagenomics	3	Illumina HiSeq 2500
PRJEB7774	D000236	Adenoma	Adenoma	45	59	species	Metagenomics	3	Illumina HiSeq 2000
PRJEB6070	D000236	Adenoma	Adenoma	42	66	species	Metagenomics	3	Illumina
PRJNA447983	D000236	Adenoma	Adenoma	27	52	species	Metagenomics	3	Illumina HiSeq 2500
PRJEB6997	D050177	Overweight	Overweight	27	55	genus	Metagenomics	2	Illumina HiSeq 2000
PRJEB4336	D050177	Overweight	Overweight	27	85	genus	Metagenomics	2	Illumina Genome Analyzer II;Illumina Genome Analyzer IIx;Illumina HiSeq 2000
PRJEB6997	D050177	Overweight	Overweight	27	55	species	Metagenomics	2	Illumina HiSeq 2000
PRJEB4336	D050177	Overweight	Overweight	27	86	species	Metagenomics	2	Illumina Genome Analyzer II;Illumina Genome Analyzer IIx;Illumina HiSeq 2000
PRJNA353587	D003015	Clostridium difficile Infection	CDI	56	20	genus	Amplicon	2	Illumina MiSeq
PRJNA379979	D003015	Clostridium difficile Infection	CDI	386	50	genus	Amplicon	2	Illumina MiSeq
PRJNA450340	D009103	Multiple Sclerosis	MS	40	47	genus	Amplicon	2	Illumina MiSeq
PRJNA321051	D009103	Multiple Sclerosis	MS	61	44	genus	Amplicon	2	Illumina MiSeq;454 GS FLX+
PRJNA450340	D001172	Rheumatoid Arthritis	RA	45	47	genus	Amplicon	2	Illumina MiSeq
PRJNA574565	D001172	Rheumatoid Arthritis	RA	66	60	genus	Amplicon	2	Illumina MiSeq
PRJEB6997	D001172	Rheumatoid Arthritis	RA	92	55	genus	Metagenomics	3	Illumina HiSeq 2000
PRJNA356102	D001172	Rheumatoid Arthritis	RA	96	72	genus	Metagenomics	3	Illumina HiSeq 2000
PRJNA487636	D001172	Rheumatoid Arthritis	RA	25	64	genus	Metagenomics	3	Illumina HiSeq 2500
PRJEB6997	D001172	Rheumatoid Arthritis	RA	92	55	species	Metagenomics	3	Illumina HiSeq 2000
PRJNA356102	D001172	Rheumatoid Arthritis	RA	96	72	species	Metagenomics	3	Illumina HiSeq 2000
PRJNA487636	D001172	Rheumatoid Arthritis	RA	25	64	species	Metagenomics	3	Illumina HiSeq 2500
PRJEB23052	D000067877	Autism Spectrum Disorder	ASD	43	31	genus	Metagenomics	4	Illumina HiSeq 4000
PRJNA516054	D000067877	Autism Spectrum Disorder	ASD	55	23	genus	Metagenomics	4	NA
PRJNA451479	D000067877	Autism Spectrum Disorder	ASD	30	30	genus	Metagenomics	4	HiSeq X Ten
PRJNA686821	D000067877	Autism Spectrum Disorder	ASD	57	62	genus	Metagenomics	4	Illumina NovaSeq 6000
PRJEB23052	D000067877	Autism Spectrum Disorder	ASD	43	31	species	Metagenomics	4	Illumina HiSeq 4000
PRJNA516054	D000067877	Autism Spectrum Disorder	ASD	55	23	species	Metagenomics	4	NA
PRJNA451479	D000067877	Autism Spectrum Disorder	ASD	30	30	species	Metagenomics	4	HiSeq X Ten
PRJNA686821	D000067877	Autism Spectrum Disorder	ASD	57	62	species	Metagenomics	4	Illumina NovaSeq 6000
PRJNA578223	D000067877	Autism Spectrum Disorder	ASD	48	48	genus	Amplicon	6	Illumina MiSeq
PRJNA687773	D000067877	Autism Spectrum Disorder	ASD	39	44	genus	Amplicon	6	Illumina MiSeq
PRJNA453621	D000067877	Autism Spectrum Disorder	ASD	143	143	genus	Amplicon	6	Illumina HiSeq 2500
PRJNA589343	D000067877	Autism Spectrum Disorder	ASD	77	50	genus	Amplicon	6	Illumina HiSeq 4000
PRJNA624252	D000067877	Autism Spectrum Disorder	ASD	29	20	genus	Amplicon	6	Illumina MiSeq
PRJEB27306	D000067877	Autism Spectrum Disorder	ASD	27	31	genus	Amplicon	6	Illumina MiSeq
PRJNA389280	D003424	Crohn Disease	CD	56	33	genus	Metagenomics	5	Illumina HiSeq 2000
SRP057027	D003424	Crohn Disease	CD	119	26	genus	Metagenomics	5	Illumina HiSeq 2000
PRJEB15371	D003424	Crohn Disease	CD	47	39	genus	Metagenomics	5	Illumina
PRJNA400072	D003424	Crohn Disease	CD	88	56	genus	Metagenomics	5	Illumina HiSeq 2000
PRJNA487636	D003424	Crohn Disease	CD	36	64	genus	Metagenomics	5	Illumina HiSeq 2500
PRJNA389280	D003424	Crohn Disease	CD	56	33	species	Metagenomics	5	Illumina HiSeq 2000
SRP057027	D003424	Crohn Disease	CD	118	26	species	Metagenomics	5	Illumina HiSeq 2000
PRJEB15371	D003424	Crohn Disease	CD	47	39	species	Metagenomics	5	Illumina
PRJNA400072	D003424	Crohn Disease	CD	88	56	species	Metagenomics	5	Illumina HiSeq 2000
PRJNA487636	D003424	Crohn Disease	CD	37	64	species	Metagenomics	5	Illumina HiSeq 2500
PRJNA232056	D003424	Crohn Disease	CD	37	20	genus	Amplicon	3	Illumina HiSeq 2500
PRJNA450340	D003424	Crohn Disease	CD	42	47	genus	Amplicon	3	Illumina MiSeq
PRJNA324147	D003424	Crohn Disease	CD	26	54	genus	Amplicon	3	Illumina HiSeq 2000
PRJEB7949	D015212	Inflammatory Bowel Disease	IBD	20	20	genus	Metagenomics	2	Illumina HiSeq 2500
PRJNA385949	D015212	Inflammatory Bowel Disease	IBD	184	73	genus	Metagenomics	2	Illumina HiSeq 2000
PRJEB7949	D015212	Inflammatory Bowel Disease	IBD	20	20	species	Metagenomics	2	Illumina HiSeq 2500
PRJNA385949	D015212	Inflammatory Bowel Disease	IBD	184	73	species	Metagenomics	2	Illumina HiSeq 2000
PRJNA373876	D043183	Irritable Bowel Syndrome	IBS	29	23	genus	Amplicon	4	454 GS FLX Titanium
PRJNA268708	D043183	Irritable Bowel Syndrome	IBS	202	88	genus	Amplicon	4	Illumina MiSeq
PRJNA46339	D043183	Irritable Bowel Syndrome	IBS	46	45	genus	Amplicon	4	454 GS FLX;454 GS FLX Titanium
PRJNA400072	D003093	Ulcerative Colitis	UC	76	56	genus	Metagenomics	3	Illumina HiSeq 2000
PRJNA389280	D003093	Ulcerative Colitis	UC	28	33	genus	Metagenomics	3	Illumina HiSeq 2000
PRJNA487636	D003093	Ulcerative Colitis	UC	24	64	genus	Metagenomics	3	Illumina HiSeq 2500
PRJNA400072	D003093	Ulcerative Colitis	UC	76	56	species	Metagenomics	3	Illumina HiSeq 2000
PRJNA389280	D003093	Ulcerative Colitis	UC	28	33	species	Metagenomics	3	Illumina HiSeq 2000
PRJNA487636	D003093	Ulcerative Colitis	UC	24	64	species	Metagenomics	3	Illumina HiSeq 2500
PRJNA450340	D003093	Ulcerative Colitis	UC	40	47	genus	Amplicon	3	Illumina MiSeq
PRJNA368966	D003093	Ulcerative Colitis	UC	30	31	genus	Amplicon	3	Illumina MiSeq
PRJNA388210	D003093	Ulcerative Colitis	UC	58	20	genus	Amplicon	3	Illumina MiSeq
PRJNA375935	D013167	Ankylosing Spondylitis	AS	97	114	genus	Metagenomics	2	Illumina HiSeq 2000
PRJEB28545	D013167	Ankylosing Spondylitis	AS	113	37	genus	Metagenomics	2	Illumina HiSeq 4000
PRJNA375935	D013167	Ankylosing Spondylitis	AS	97	114	species	Metagenomics	2	Illumina HiSeq 2000
PRJEB28545	D013167	Ankylosing Spondylitis	AS	113	37	species	Metagenomics	2	Illumina HiSeq 4000
PRJEB13092	D015673	Chronic Fatigue Syndrome	CFS	48	39	genus	Amplicon	2	Illumina MiSeq
PRJNA702086	D015673	Chronic Fatigue Syndrome	CFS	34	69	genus	Amplicon	2	Illumina MiSeq
PRJNA282362	D001171	Juvenile Arthritis	JA	30	27	genus	Amplicon	2	Ion Torrent PGM
PRJNA379123	D001171	Juvenile Arthritis	JA	200	28	genus	Amplicon	2	454 GS Junior
PRJNA540738	D065626	Non-alcoholic Fatty Liver Disease	NAFLD	116	19	genus	Amplicon	3	Ion Torrent S5;Ion Torrent PGM
PRJNA246121	D065626	Non-alcoholic Fatty Liver Disease	NAFLD	53	32	genus	Amplicon	3	Illumina HiSeq 2000
PRJNA382861	D065626	Non-alcoholic Fatty Liver Disease	NAFLD	31	25	genus	Amplicon	3	Illumina MiSeq

## Sheet: All_searched_data
Supplementary Table 1
project_id	mesh.id	phenotype	num.pro	num.run
PRJDB3601;PRJEB21528;PRJEB11419;PRJDB4360;PRJDB4038;PRJEB8094;PRJDB4871;PRJDB4998;PRJDB5442;PRJEB12449;PRJDB6472;PRJEB1220;PRJDB4176;PRJDB7456;PRJDB8639;PRJNA48333;PRJNA48479;PRJEB12357;PRJDB9608;PRJEB2054;PRJEB10878;PRJNA46337;PRJEB13092;PRJEB3079;PRJNA282362;PRJNA436440;PRJEB13870;PRJNA390475;PRJNA438164;PRJEB23052;PRJNA282013;PRJNA379437;PRJEB27306;PRJNA445314;PRJEB27928;PRJNA284397;PRJNA32414…	D006262	Health	250	34702
PRJEB6997;PRJEB15371;PRJDB3601;PRJNA373879	D013851	Thinness	4	19
PRJNA339739;PRJEB4336;PRJEB6997;PRJDB3601;PRJEB15371;PRJNA373879	D050177	Overweight	6	140
PRJEB12357;PRJNA433269;PRJNA356507;PRJEB4336;PRJEB12123;PRJNA675198;PRJNA339739;PRJEB6997;PRJNA401981;PRJEB14215;PRJNA637782;PRJNA290729;PRJDB3601;PRJEB15371	D009765	Obesity	14	1250
PRJDB4871;PRJNA368966	D015209	Cholangitis, Sclerosing	2	38
PRJNA50637;PRJNA368966;PRJNA285502;PRJNA398089;PRJEB1220;PRJNA240346;PRJNA400072;PRJNA450340;PRJNA389280;PRJNA487636;PRJNA324147;PRJNA318788;PRJNA388210;PRJDB4871;PRJNA298762;PRJNA233411;PRJNA284397;PRJNA438164;PRJNA232056	D003093	Colitis, Ulcerative	19	3284
PRJEB11419;PRJEB11252;PRJNA46339;PRJNA302437;PRJNA392762;PRJNA373876;PRJNA268708;PRJNA386442;PRJNA524547;PRJDB5442	D043183	Irritable Bowel Syndrome	10	2171
PRJDB7456;PRJDB6472	D003324	Coronary Artery Disease	2	63
PRJEB6070;PRJNA430990;PRJNA639644;PRJNA399638;PRJEB12449;PRJDB4176;PRJNA445640;PRJEB27928;PRJNA284355;PRJNA453829;PRJEB7774;PRJNA299440;PRJNA447983;PRJEB10878;PRJNA288419;PRJNA397219;PRJNA302456;PRJNA178500	D015179	Colorectal Neoplasms	18	2228
PRJNA321051;PRJNA450340;PRJDB7767	D009103	Multiple Sclerosis	3	183
PRJDB7767	D009471	Neuromyelitis Optica	1	20
PRJDB7767	D020529	Multiple Sclerosis, Relapsing-Remitting	1	62
PRJDB7767	D020528	Multiple Sclerosis, Chronic Progressive	1	15
PRJEB17784;PRJEB30615;PRJDB8639;PRJEB32920;PRJNA601994;PRJNA381395;PRJNA433459;PRJEB27564;PRJEB4927	D010300	Parkinson Disease	9	2151
PRJNA422434;PRJDB9608;PRJNA505546;PRJNA448494;PRJNA389481;PRJNA588353;PRJNA299502;PRJEB1786;PRJNA289586	D003924	Diabetes Mellitus, Type 2	9	608
PRJEB11419;PRJNA485797;PRJEB23500	D001714	Bipolar Disorder	3	719
PRJEB11419;PRJNA472379;PRJNA776170	D003863	Depression	3	593
PRJEB11419	D007410	Intestinal Diseases	1	606
PRJEB11419	D008171	Lung Diseases	1	1110
PRJEB11419;PRJNA559773	D012559	Schizophrenia	2	581
PRJEB11419	D013959	Thyroid Diseases	1	999
PRJEB11419	D001327	Autoimmune Diseases	1	1053
PRJNA234437;PRJEB11419;PRJNA394687;PRJEB1775;PRJNA30563;PRJNA340230;PRJNA611518	D003967	Diarrhea	7	1264
PRJEB11419;PRJNA246266	D003920	Diabetes Mellitus	2	234
PRJNA379979;PRJEB11419;PRJNA427597;PRJNA353587;PRJNA342347;PRJNA384621;PRJNA478949;PRJNA238486;PRJNA445314	D003015	Clostridium Infections	9	1200
PRJNA368966;PRJEB11419;PRJNA385949;PRJNA427597;PRJNA380944;PRJNA296920;PRJNA487636;PRJEB7949;PRJNA284397	D015212	Inflammatory Bowel Diseases	9	919
PRJNA383300;PRJEB11419;PRJNA391159;PRJNA401944	D003248	Constipation	4	1452
PRJEB11419	D008881	Migraine Disorders	1	1111
PRJEB11419	D004827	Epilepsy	1	102
PRJEB21528;PRJEB11419	D002318	Cardiovascular Diseases	2	508
PRJEB11419;PRJNA287742;PRJEB4313	D002446	Celiac Disease	3	171
PRJEB11419	D007674	Kidney Diseases	1	155
PRJEB11419	D001289	Attention Deficit Disorder with Hyperactivity	1	376
PRJEB11419	D008107	Liver Diseases	1	168
PRJNA529598;PRJNA615774;PRJNA453621;PRJNA686821;PRJEB27306;PRJEB11419;PRJNA642975;PRJNA687773;PRJNA451479;PRJNA589343;PRJNA516054;PRJNA533120;PRJEB23052;PRJNA624252;PRJNA578223;PRJEB29421;PRJNA436440	D000067877	Autism Spectrum Disorder	17	1281
PRJEB11419;PRJNA355863	D010661	Phenylketonurias	2	11
PRJNA633959;PRJEB11419;PRJNA554111;PRJNA496408;PRJNA489760	D000544	Alzheimer Disease	5	219
PRJEB14215;PRJEB12947	D009767	Obesity, Morbid	2	8
PRJNA702086;PRJEB13092	D015673	Fatigue Syndrome, Chronic	2	84
PRJEB13870	D006973	Hypertension	1	100
PRJEB13870	D058246	Prehypertension	1	56
PRJNA301903;PRJNA396794;PRJNA448455;PRJNA294605;PRJNA221723;PRJEB15257	D007234	Infant, Premature	6	1443
SRP057027;PRJNA487636;PRJNA398089;PRJNA46321;PRJNA297124;PRJNA345074;PRJNA46323;PRJNA237362;PRJNA232056;PRJNA389280;PRJNA450340;PRJEB15371;PRJNA240346;PRJEB1220;PRJNA428898;PRJNA296920;PRJNA400072;PRJNA324147;PRJNA603658;PRJNA240658;PRJEB23207;PRJNA298762	D003424	Crohn Disease	22	2709
PRJNA282013;PRJNA168470;PRJEB15418;PRJNA355023	D001321	Autistic Disorder	4	189
PRJEB19367	D000755	Anemia, Sickle Cell	1	14
PRJNA546034;PRJNA559052;PRJNA373901;PRJNA540738;PRJNA246121;PRJEB14215;PRJNA420817;PRJEB28350;PRJNA720274;PRJNA286838;PRJNA382861;PRJNA285003	D065626	Non-alcoholic Fatty Liver Disease	12	905
PRJEB23207	D054323	Shiga-Toxigenic Escherichia coli	1	7
PRJEB28545;PRJNA375935	D013167	Spondylitis, Ankylosing	2	210
PRJEB4335	D015658	HIV Infections	1	30
PRJEB40200;PRJEB6337;PRJNA431746;PRJNA445763;PRJNA471972	D008103	Liver Cirrhosis	5	840
PRJEB40200	D065290	Acute-On-Chronic Liver Failure	1	290
PRJNA280026;PRJEB6070;PRJEB7774;PRJNA299440;PRJNA298957;PRJNA447983	D000236	Adenoma	6	582
PRJNA624223;PRJNA650244;PRJNA660302;PRJEB41002	D000086382	COVID-19	4	328
PRJNA487636;PRJNA356102;PRJEB6997;PRJNA574565;PRJNA450340;PRJNA735021	D001172	Arthritis, Rheumatoid	6	371
PRJNA222611	D003111	Colonic Polyps	1	24
PRJNA412497;PRJNA46307	D005764	Gastroesophageal Reflux	2	129
PRJNA46337;PRJNA241129	D020345	Enterocolitis, Necrotizing	2	1135
PRJNA762199;PRJNA685916;PRJNA591924	D003865	Depressive Disorder, Major	3	105
PRJNA602484	D006086	Graft vs Host Disease	1	33
PRJNA603512;PRJNA398089;PRJNA660302;PRJNA400072;PRJNA237362;PRJNA602484;PRJNA375065;PRJNA543967	D035061	Control Groups	8	948
PRJNA603512	D006130	Growth Disorders	1	233
PRJNA540738	D006525	Hepatitis, Viral, Human	1	36
PRJNA540738;PRJNA517994	D008108	Liver Diseases, Alcoholic	2	14
PRJNA540738	D002779	Cholestasis	1	26
PRJNA227062;PRJNA391226	D015497	HIV-1	2	79
PRJNA472379;PRJNA510435;PRJNA344791;PRJNA355138;PRJNA233597	D006678	HIV	5	236
PRJNA637782	D056865	Ideal Body Weight	1	24
PRJNA639644	D005756	Gastritis	1	54
PRJNA375772;PRJNA639644	D013274	Stomach Neoplasms	2	471
PRJNA645635;PRJNA294499	D004485	Eczema	2	55
PRJNA624223	D011014	Pneumonia	1	6
PRJNA678145	D001007	Anxiety	1	63
PRJNA687360	D002763	Cholecystectomy	1	28
PRJNA687360	D002769	Cholelithiasis	1	28
PRJNA688839	D000066891	Critical Care Outcomes	1	81
PRJNA615162	D000077733	Immunoglobulin G4-Related Disease	1	58
PRJNA615162	D012595	Scleroderma, Systemic	1	90
PRJNA699316	D001924	Brain Concussion	1	9
PRJNA510445;PRJNA298846;PRJNA267202;PRJNA266929;PRJNA266861;PRJNA267060;PRJNA262962;PRJNA261782;PRJNA263235;PRJNA262851;PRJNA261664;PRJNA267206;PRJNA267653;PRJNA267763;PRJNA263238;PRJNA267637;PRJNA267655;PRJNA261779;PRJNA263323;PRJNA267518;PRJNA262728;PRJNA261999;PRJNA262002;PRJNA263703;PRJNA267634;PRJNA262714;PRJNA267520	D003550	Cystic Fibrosis	27	1262
PRJNA379123;PRJNA282362	D001171	Arthritis, Juvenile	2	233
PRJNA290926	D003108	Colonic Diseases	1	544
PRJNA297268	D016360	Clostridium difficile	1	84
PRJNA297793	D024821	Metabolic Syndrome	1	72
PRJNA280026	D002277	Carcinoma	1	104
PRJNA479838;PRJNA299440	D018256	Adenomatous Polyps	2	55
PRJNA279828;PRJNA362245	D007230	Infant, Low Birth Weight	2	116
PRJNA397906;PRJNA302832	D008545	Melanoma	2	122
PRJNA434046;PRJNA311208	D012778	Short Bowel Syndrome	2	78
PRJNA445932;PRJNA289586;PRJNA387903	D003922	Diabetes Mellitus, Type 1	3	261
PRJNA342805	D016776	Blastocystis Infections	1	48
PRJNA355083	D015518	Rett Syndrome	1	8
PRJNA356225	D014607	Uveomeningoencephalitic Syndrome	1	150
PRJNA439447;PRJNA356629	D003876	Dermatitis, Atopic	2	108
PRJNA362958	D025241	Spondylarthritis	1	27
PRJNA375065	D000856	Anorexia Nervosa	1	15
PRJNA362482	D000069279	Drug Resistant Epilepsy	1	28
PRJNA379766	D011565	Psoriasis	1	32
PRJNA376506	D019337	Hematologic Neoplasms	1	420
PRJNA381395	D020187	REM Sleep Behavior Disorder	1	52
PRJNA382861	D006515	Hepatitis B virus	1	206
PRJNA382889	D000855	Anorexia	1	147
PRJNA386502	D011236	Prediabetic State	1	166
PRJNA390475	D007676	Kidney Failure, Chronic	1	30
PRJNA177201	D050197	Atherosclerosis	1	27
PRJNA397396	D016918	Arthritis, Reactive	1	32
PRJNA396275	D055113	Chronic Periodontitis	1	25
PRJNA396275	D005891	Gingivitis	1	16
PRJNA401385	D014376	Tuberculosis	1	76
PRJNA401977;PRJNA421371	D016640	Diabetes, Gestational	2	98
PRJNA401977;PRJNA421371	D037841	Pregnant Women	2	132
PRJNA413659	D016480	Helicobacter pylori	1	92
PRJNA416445	D012400	Rotavirus Infections	1	50
PRJNA417357	D001249	Asthma	1	145
PRJNA420009	C537163	Pediatric Autoimmune Neuropsychiatric Disorders Associated with Streptococcal infections	1	30
PRJNA431482	D001528	Behcet Syndrome	1	24
PRJNA449103	D054198	Precursor Cell Lymphoblastic Leukemia-Lymphoma	1	406
PRJNA450230	D006111	Graves Disease	1	39
PRJNA450230	D050031	Hashimoto Disease	1	35
PRJNA494824;PRJNA453965	D001943	Breast Neoplasms	2	152
PRJNA477766	D013964	Thyroid Neoplasms	1	30
PRJNA483794	D000067011	Severe Acute Malnutrition	1	46
PRJNA484031;PRJNA494824	D012004	Rectal Neoplasms	2	68
PRJNA489760;PRJNA496408	D060825	Cognitive Dysfunction	2	62
PRJNA494824	D055752	Small Cell Lung Carcinoma	1	3
PRJNA494824	D000077192	Adenocarcinoma of Lung	1	21
PRJNA494824	D011471	Prostatic Neoplasms	1	6
PRJNA494824	D010051	Ovarian Neoplasms	1	4
PRJNA494824	D010190	Pancreatic Neoplasms	1	3
PRJNA494824	D003110	Colonic Neoplasms	1	6
PRJNA494824	D015464	Leukemia, Myelogenous, Chronic, BCR-ABL Positive	1	3
PRJNA517994	D006519	Hepatitis, Alcoholic	1	70
PRJNA517994	D000437	Alcoholism	1	17
PRJNA517994	D008104	Liver Cirrhosis, Alcoholic	1	1
PRJNA543967	D044342	Malnutrition	1	65
PRJNA213803	D042882	Gallstones	1	82

## Sheet: Meta information
Supplementary Table 1
Meta information for every cohort
The numerical value represents the proportion of individuals with the corresponding information in the whole cohort.
project	case	data_type	meta.information
PRJEB10878	CRC	mNGS	disease_stage:57%,country:100%,sex:100%,host_age:100%,BMI:99%
PRJEB27928	CRC	mNGS	disease_stage:26%,country:100%,sex:100%,host_age:100%,BMI:100%
PRJEB7774	CRC	mNGS	disease_stage:43%,country:100%,sex:100%,host_age:100%,BMI:100%
PRJEB12449	CRC	mNGS	disease_stage:0%,country:100%,sex:100%,host_age:100%,BMI:97%
PRJDB4176	CRC	mNGS	disease_stage:0%,country:100%,sex:100%,host_age:100%,BMI:100%
PRJEB6070	CRC	mNGS	disease_stage:0%,country:100%,sex:0%,host_age:100%,BMI:100%
PRJNA447983	CRC	mNGS	disease_stage:0%,country:100%,sex:47%,host_age:47%,BMI:44%
PRJNA422434	T2D	mNGS	disease_stage:0%,country:100%,sex:100%,host_age:100%,BMI:42%
PRJEB1786	T2D	mNGS	disease_stage:0%,country:100%,sex:100%,host_age:100%,BMI:0%
PRJEB4336	Obesity	mNGS	disease_stage:0%,country:100%,sex:0%,host_age:0%,BMI:100%
PRJEB12123	Obesity	mNGS	disease_stage:0%,country:100%,sex:0%,host_age:0%,BMI:0%
PRJEB6997	Overweight	mNGS	disease_stage:0%,country:100%,sex:99%,host_age:99%,BMI:99%
PRJEB4336	Overweight	mNGS	disease_stage:0%,country:100%,sex:0%,host_age:0%,BMI:100%
PRJEB7774	Adenoma	mNGS	disease_stage:0%,country:100%,sex:100%,host_age:100%,BMI:100%
PRJEB6070	Adenoma	mNGS	disease_stage:0%,country:100%,sex:0%,host_age:100%,BMI:100%
PRJNA447983	Adenoma	mNGS	disease_stage:0%,country:100%,sex:65%,host_age:65%,BMI:61%
PRJEB17784	PD	mNGS	disease_stage:0%,country:100%,sex:0%,host_age:0%,BMI:0%
PRJNA433459	PD	mNGS	disease_stage:0%,country:100%,sex:0%,host_age:0%,BMI:0%
PRJEB6997	RA	mNGS	disease_stage:0%,country:100%,sex:98%,host_age:98%,BMI:98%
PRJNA356102	RA	mNGS	disease_stage:0%,country:100%,sex:0%,host_age:0%,BMI:0%
PRJNA487636	RA	mNGS	disease_stage:28%,country:100%,sex:100%,host_age:100%,BMI:100%
PRJEB23052	ASD	mNGS	disease_stage:0%,country:100%,sex:0%,host_age:0%,BMI:0%
PRJNA516054	ASD	mNGS	disease_stage:0%,country:100%,sex:94%,host_age:94%,BMI:0%
PRJNA451479	ASD	mNGS	disease_stage:0%,country:0%,sex:0%,host_age:0%,BMI:0%
PRJNA686821	ASD	mNGS	disease_stage:100%,country:100%,sex:0%,host_age:100%,BMI:100%
PRJNA389280	CD	mNGS	disease_stage:0%,country:100%,sex:100%,host_age:98%,BMI:0%
SRP057027	CD	mNGS	disease_stage:0%,country:0%,sex:0%,host_age:0%,BMI:0%
PRJEB15371	CD	mNGS	disease_stage:0%,country:100%,sex:99%,host_age:99%,BMI:99%
PRJNA400072	CD	mNGS	disease_stage:0%,country:100%,sex:0%,host_age:100%,BMI:0%
PRJNA487636	CD	mNGS	disease_stage:37%,country:100%,sex:100%,host_age:100%,BMI:100%
PRJNA400072	UC	mNGS	disease_stage:0%,country:100%,sex:0%,host_age:100%,BMI:0%
PRJNA389280	UC	mNGS	disease_stage:0%,country:100%,sex:100%,host_age:100%,BMI:0%
PRJNA487636	UC	mNGS	disease_stage:27%,country:100%,sex:100%,host_age:100%,BMI:100%
PRJEB7949	IBD	mNGS	disease_stage:0%,country:100%,sex:0%,host_age:0%,BMI:0%
PRJNA385949	IBD	mNGS	disease_stage:0%,country:100%,sex:0%,host_age:0%,BMI:0%
PRJNA375935	AS	mNGS	disease_stage:0%,country:100%,sex:0%,host_age:0%,BMI:0%
PRJEB28545	AS	mNGS	disease_stage:0%,country:100%,sex:0%,host_age:0%,BMI:0%
PRJNA453829	CRC	16S	disease_stage:0%,country:100%,sex:0%,host_age:0%,BMI:0%
PRJNA445640	CRC	16S	disease_stage:0%,country:100%,sex:0%,host_age:0%,BMI:0%
PRJNA448494	T2D	16S	disease_stage:0%,country:100%,sex:100%,host_age:0%,BMI:0%
PRJNA588353	T2D	16S	disease_stage:0%,country:0%,sex:0%,host_age:0%,BMI:0%
PRJDB9608	T2D	16S	disease_stage:0%,country:0%,sex:0%,host_age:0%,BMI:0%
PRJNA505546	T2D	16S	disease_stage:0%,country:100%,sex:0%,host_age:0%,BMI:0%
PRJNA353587	CDI	16S	disease_stage:0%,country:0%,sex:92%,host_age:92%,BMI:0%
PRJNA379979	CDI	16S	disease_stage:0%,country:100%,sex:100%,host_age:100%,BMI:99%
PRJNA633959	AD	16S	disease_stage:0%,country:100%,sex:0%,host_age:0%,BMI:0%
PRJNA496408	AD	16S	disease_stage:0%,country:100%,sex:0%,host_age:0%,BMI:0%
PRJNA489760	AD	16S	disease_stage:0%,country:100%,sex:0%,host_age:0%,BMI:0%
PRJNA554111	AD	16S	disease_stage:0%,country:100%,sex:100%,host_age:100%,BMI:0%
PRJNA489760	MCI	16S	disease_stage:0%,country:100%,sex:0%,host_age:0%,BMI:0%
PRJNA496408	MCI	16S	disease_stage:0%,country:100%,sex:0%,host_age:0%,BMI:0%
PRJDB8639	PD	16S	disease_stage:0%,country:100%,sex:0%,host_age:0%,BMI:0%
PRJNA601994	PD	16S	disease_stage:0%,country:100%,sex:100%,host_age:100%,BMI:0%
PRJEB27564	PD	16S	disease_stage:0%,country:100%,sex:0%,host_age:0%,BMI:0%
PRJEB30615	PD	16S	disease_stage:0%,country:100%,sex:0%,host_age:100%,BMI:0%
PRJNA381395	PD	16S	disease_stage:0%,country:100%,sex:0%,host_age:0%,BMI:0%
PRJEB4927	PD	16S	disease_stage:0%,country:100%,sex:100%,host_age:100%,BMI:0%
PRJNA450340	RA	16S	disease_stage:0%,country:100%,sex:100%,host_age:91%,BMI:0%
PRJNA574565	RA	16S	disease_stage:0%,country:0%,sex:0%,host_age:0%,BMI:0%
PRJNA450340	MS	16S	disease_stage:0%,country:100%,sex:100%,host_age:89%,BMI:0%
PRJNA321051	MS	16S	disease_stage:0%,country:0%,sex:0%,host_age:0%,BMI:0%
PRJNA578223	ASD	16S	disease_stage:0%,country:100%,sex:0%,host_age:0%,BMI:0%
PRJNA687773	ASD	16S	disease_stage:0%,country:100%,sex:0%,host_age:100%,BMI:0%
PRJNA453621	ASD	16S	disease_stage:0%,country:0%,sex:0%,host_age:0%,BMI:0%
PRJNA589343	ASD	16S	disease_stage:0%,country:100%,sex:0%,host_age:0%,BMI:0%
PRJNA624252	ASD	16S	disease_stage:0%,country:100%,sex:0%,host_age:0%,BMI:0%
PRJEB27306	ASD	16S	disease_stage:0%,country:100%,sex:0%,host_age:100%,BMI:100%
PRJNA232056	CD	16S	disease_stage:65%,country:100%,sex:0%,host_age:100%,BMI:0%
PRJNA450340	CD	16S	disease_stage:0%,country:100%,sex:99%,host_age:85%,BMI:0%
PRJNA324147	CD	16S	disease_stage:0%,country:100%,sex:100%,host_age:0%,BMI:0%
PRJNA450340	UC	16S	disease_stage:0%,country:100%,sex:100%,host_age:91%,BMI:0%
PRJNA368966	UC	16S	disease_stage:0%,country:100%,sex:0%,host_age:0%,BMI:0%
PRJNA388210	UC	16S	disease_stage:0%,country:100%,sex:0%,host_age:0%,BMI:0%
PRJNA373876	IBS	16S	disease_stage:0%,country:100%,sex:100%,host_age:100%,BMI:0%
PRJNA268708	IBS	16S	disease_stage:0%,country:100%,sex:0%,host_age:0%,BMI:0%
PRJNA46339	IBS	16S	disease_stage:0%,country:0%,sex:100%,host_age:0%,BMI:0%
PRJEB13092	CSF	16S	disease_stage:0%,country:0%,sex:100%,host_age:100%,BMI:100%
PRJNA702086	CSF	16S	disease_stage:0%,country:100%,sex:0%,host_age:0%,BMI:0%
PRJNA282362	JA	16S	disease_stage:0%,country:100%,sex:0%,host_age:0%,BMI:0%
PRJNA379123	JA	16S	disease_stage:100%,country:100%,sex:0%,host_age:0%,BMI:0%
PRJNA540738	NAFLD	16S	disease_stage:0%,country:100%,sex:0%,host_age:0%,BMI:0%
PRJNA246121	NAFLD	16S	disease_stage:0%,country:100%,sex:100%,host_age:100%,BMI:0%
PRJNA382861	NAFLD	16S	disease_stage:0%,country:100%,sex:0%,host_age:0%,BMI:0%

## Sheet: SMOTE data
Supplementary Table 1
Overview of the direction and final No. of samples after SMOTE.
project	mesh	disease	case	control	taxon	data_type	Smote direction	final No. of samples after SMOTE
PRJNA445640	D015179	CRC	122	21	genus	Amplicon	Control	84
PRJEB4336	D050177	Overweight	27	85	genus	Metagenomics	Case	108
PRJEB4336	D050177	Overweight	27	86	species	Metagenomics	Case	108
PRJNA379979	D003015	CDI	386	50	genus	Amplicon	Control	200
SRP057027	D003424	CD	119	26	genus	Metagenomics	Control	104
SRP057027	D003424	CD	118	26	species	Metagenomics	Control	104
PRJEB28545	D013167	AS	113	37	genus	Metagenomics	Control	148
PRJEB28545	D013167	AS	113	37	species	Metagenomics	Control	148
PRJNA379123	D001171	JA	200	28	genus	Amplicon	Control	112
PRJNA540738	D065626	NAFLD	116	19	genus	Amplicon	Control	76
