# Supplementary material for: Performance of Gut Microbiome as an Independent Diagnostic Tool for 20 Diseases: Cross-Cohort Validation of Machine-Learning Classifiers
Source: Gut Microbes. 2023 May 4;15(1):2205386. doi: 10.1080/19490976.2023.2205386 (PMC10161951; doi:10.1080/19490976.2023.2205386)
Supplement: Supplemental Material [file KGMI_A_2205386_SM1540.zip › Supplementary Material/Table S2.xlsx]

## Sheet: Intro-cohort modeling AUC 
Supplementary Table 2
The internal and external cross validations with intra-cohort modeling of all disease, which were modeled by lasso.
Non-diagonal values (i, j) refer to external validations where project i as the training dataset and project j as the testing dataset.
CRC Amplicon_genus
	PRJ453829	PRJ445640
PRJNA453829	0.63	0.75
PRJNA445640	0.58	0.99
CRC mNGS_genus
	PRJEB10878	PRJEB27928	PRJEB7774	PRJEB12449	PRJDB4176	PRJEB6070	PRJ447983
PRJEB10878	0.8	0.88	0.78	0.66	0.82	0.76	0.77
PRJEB27928	0.82	0.85	0.78	0.68	0.72	0.75	0.8
PRJEB7774	0.73	0.79	0.86	0.63	0.74	0.71	0.7
PRJEB12449	0.75	0.72	0.82	0.6	0.76	0.77	0.71
PRJDB4176	0.83	0.8	0.72	0.66	0.7	0.72	0.7
PRJEB6070	0.72	0.75	0.76	0.59	0.58	0.84	0.54
PRJ447983	0.77	0.87	0.81	0.68	0.79	0.69	0.8
CRC mNGS_species
	PRJEB10878	PRJEB27928	PRJEB7774	PRJEB12449	PRJDB4176	PRJEB6070	PRJ447983
PRJEB10878	0.82	0.79	0.76	0.7	0.79	0.77	0.67
PRJEB27928	0.85	0.83	0.77	0.68	0.71	0.73	0.74
PRJEB7774	0.69	0.64	0.86	0.66	0.76	0.71	0.71
PRJEB12449	0.86	0.83	0.87	0.59	0.78	0.73	0.74
PRJDB4176	0.78	0.72	0.7	0.61	0.71	0.7	0.73
PRJEB6070	0.84	0.79	0.82	0.6	0.78	0.9	0.62
PRJ447983	0.76	0.73	0.76	0.65	0.76	0.7	0.84
T2D mNGS_genus
	PRJ422434	PRJEB1786
PRJ422434	0.63	0.49
PRJEB1786	0.51	0.54
T2D mNGS_species
	PRJ422434	PRJEB1786
PRJ422434	0.66	0.5
PRJEB1786	0.56	0.59
T2D Amplicon_genus
	PRJ448494	PRJ588353	PRJDB9608	PRJ505546
PRJ448494	0.89	0.72	0.61	0.55
PRJ588353	0.78	0.86	0.54	0.5
PRJDB9608	0.57	0.39	0.61	0.5
PRJ505546	0.61	0.4	0.49	0.71
Obesity mNGS_genus
	PRJEB4336	PRJEB12123
PRJEB4336	0.61	0.52
PRJEB12123	0.58	0.82
Obesity mNGS_species
	PRJEB4336	PRJEB12123
PRJEB4336	0.6	0.67
PRJEB12123	0.64	0.9
Overweight mNGS_genus
	PRJEB6997	PRJEB4336
PRJEB6997	0.38	0.44
PRJEB4336	0.41	0.86
Overweight mNGS_species
	PRJEB6997	PRJEB4336
PRJEB6997	0.51	0.52
PRJEB4336	0.56	0.9
Adenoma mNGS_genus
	PRJEB7774	PRJEB6070	PRJ447983
PRJEB7774	0.56	0.48	0.62
PRJEB6070	0.55	0.54	0.72
PRJ447983	0.51	0.54	0.66
Adenoma mNGS_species
	PRJEB7774	PRJEB6070	PRJ447983
PRJEB7774	0.49	0.56	0.72
PRJEB6070	0.6	0.58	0.66
PRJ447983	0.5	0.57	0.74
CDI Amplicon_genus
	PRJ353587	PRJ379979
PRJ353587	0.99	0.5
PRJ379979	0.94	1
AD Amplicon_genus
	PRJ633959	PRJ496408	PRJ489760	PRJ554111
PRJ633959	0.82	0.47	0.74	0.46
PRJ496408	0.39	0.54	0.67	0.67
PRJ489760	0.59	0.44	0.97	0.59
PRJ554111	0.42	0.53	0.58	0.53
MCI Amplicon_genus
	PRJ489760	PRJ496408
PRJ489760	0.97	0.49
PRJ496408	0.4	0.45
PD Amplicon_genus
	PRJDB8639	PRJ601994	PRJEB27564	PRJEB30615	PRJ381395	PRJEB4927
PRJDB8639	0.66	0.5	0.62	0.82	0.68	0.56
PRJ601994	0.57	0.63	0.51	0.68	0.59	0.56
PRJEB27564	0.62	0.45	0.58	0.78	0.65	0.7
PRJEB30615	0.71	0.6	0.62	0.8	0.42	0.65
PRJ381395	0.48	0.4	0.5	0.44	0.93	0.58
PRJEB4927	0.6	0.5	0.55	0.65	0.55	0.56
PD mNGS_genus
	PRJEB17784	PRJ433459
PRJEB17784	0.72	0.68
PRJ433459	0.65	0.61
PD mNGS_species
	PRJEB17784	PRJ433459
PRJEB17784	0.72	0.73
PRJ433459	0.44	0.75
RA mNGS_genus
	PRJEB6997	PRJ356102	PRJ487636
PRJEB6997	0.66	0.56	0.6
PRJ356102	0.59	0.62	0.33
PRJ487636	0.59	0.42	0.57
RA mNGS_species
	PRJEB6997	PRJ356102	PRJ487636
PRJEB6997	0.79	0.52	0.54
PRJ356102	0.49	0.59	0.42
PRJ487636	0.49	0.46	0.67
RA Amplicon_genus
	PRJ450340	PRJ574565
PRJ450340	0.72	0.41
PRJ574565	0.52	0.78
MS Amplicon_genus
	PRJ450340	PRJ321051
PRJ450340	0.8	0.54
PRJ321051	0.65	0.51
ASD Amplicon_genus
	PRJ578223	PRJ687773	PRJ453621	PRJ589343	PRJ624252	PRJEB27306
PRJ578223	0.92	0.32	0.35	0.38	0.5	0.5
PRJ687773	0.42	0.58	0.53	0.49	0.63	0.45
PRJ453621	0.43	0.52	0.85	0.43	0.62	0.54
PRJ589343	0.44	0.54	0.63	0.9	0.61	0.46
PRJ624252	0.61	0.51	0.55	0.58	0.62	0.51
PRJEB27306	0.62	0.48	0.44	0.51	0.55	0.53
ASD mNGS_species
	PRJEB23052	PRJ516054	PRJ451479	PRJ686821
PRJEB23052	0.89	0.48	0.75	0.51
PRJ516054	0.61	0.96	0.37	0.5
PRJ451479	0.81	0.46	0.76	0.5
PRJ686821	0.49	0.34	0.41	0.62
ASD mNGS_genus
	PRJEB23052	PRJ516054	PRJ451479	PRJ686821
PRJEB23052	0.84	0.47	0.8	0.55
PRJ516054	0.56	0.98	0.37	0.52
PRJ451479	0.74	0.35	0.64	0.48
PRJ686821	0.53	0.57	0.35	0.49
CD mNGS_species
	PRJ389280	SRP057027	PRJEB15371	PRJ400072	PRJ487636
PRJ389280	0.87	0.92	0.86	0.85	0.79
SRP057027	0.77	0.99	0.92	0.89	0.85
PRJEB15371	0.71	0.95	0.98	0.88	0.86
PRJ400072	0.62	0.91	0.93	0.93	0.9
PRJ487636	0.65	0.91	0.96	0.92	0.87
CD mNGS_genus
	PRJ389280	SRP057027	PRJEB15371	PRJ400072	PRJ487636
PRJ389280	0.72	0.71	0.74	0.72	0.57
SRP057027	0.7	0.98	0.86	0.78	0.78
PRJEB15371	0.61	0.92	0.94	0.88	0.78
PRJ400072	0.6	0.85	0.9	0.88	0.87
PRJ487636	0.73	0.87	0.89	0.83	0.89
CD Amplicon_genus
	PRJ232056	PRJ450340	PRJ324147
PRJ232056	0.65	0.52	0.65
PRJ450340	0.46	0.97	0.79
PRJ324147	0.66	0.78	0.72
UC mNGS_species
	PRJ400072	PRJ389280	PRJ487636
PRJ400072	0.8	0.7	0.83
PRJ389280	0.68	0.81	0.58
PRJ487636	0.78	0.7	0.88
UC mNGS_genus
	PRJ400072	PRJ389280	PRJ487636
PRJ400072	0.73	0.65	0.85
PRJ389280	0.56	0.78	0.4
PRJ487636	0.72	0.66	0.87
UC Amplicon_genus
	PRJ450340	PRJ368966	PRJ388210
PRJ450340	0.75	0.75	0.8
PRJ368966	0.63	0.87	0.51
PRJ388210	0.7	0.68	0.96
IBD mNGS_species
	PRJEB7949	PRJ385949
PRJEB7949	0.98	0.62
PRJ385949	0.95	1
IBD mNGS_genus
	PRJEB7949	PRJ385949
PRJEB7949	0.97	0.78
PRJ385949	0.74	0.98
AS mNGS_species
	PRJ375935	PRJEB28545
PRJ375935	0.95	0.67
PRJEB28545	0.64	0.99
AS mNGS_genus
	PRJ375935	PRJEB28545
PRJ375935	0.92	0.61
PRJEB28545	0.72	0.97
IBS Amplicon_genus
	PRJ373876	PRJ268708	PRJ46339
PRJ373876	0.58	0.32	0.52
PRJ268708	0.45	0.97	0.46
PRJ46339	0.54	0.52	0.48
CSF Amplicon_genus
	PRJEB13092	PRJ702086
PRJEB13092	0.68	0.51
PRJ702086	0.33	0.87
JA Amplicon_genus
	PRJ282362	PRJ379123
PRJ282362	0.61	0.56
PRJ379123	0.64	0.93
NAFLD Amplicon_genus
	PRJ540738	PRJ246121	PRJ382861
PRJ540738	0.91	0.52	0.49
PRJ246121	0.55	0.65	0.44
PRJ382861	0.57	0.58	0.76

## Sheet: MSI organized by intro-cohort
Supplementary Table 2
The MSI and external cross validations with intra-cohort modeling of all disease.
ext-AUC	MSI	level	disease	Disease_category1	Disease_category2
0.665	1.22841	Amplicon_genus	CRC	Intestinal	Intestinal
0.75	1.50593	mNGS_genus	CRC	Intestinal	Intestinal
0.735	2.17872	mNGS_species	CRC	Intestinal	Intestinal
0.5	0.876842	mNGS_genus	T2D	Metabolic	non-Intestinal
0.53	1.90869	mNGS_species	T2D	Metabolic	non-Intestinal
0.545	0.741766	Amplicon_genus	T2D	Metabolic	non-Intestinal
0.55	0.985456	mNGS_genus	Obesity	Metabolic	non-Intestinal
0.655	1.68572	mNGS_species	Obesity	Metabolic	non-Intestinal
0.425	0.259741	mNGS_genus	Overweight	Metabolic	non-Intestinal
0.54	0.660224	mNGS_species	Overweight	Metabolic	non-Intestinal
0.545	0.770887	mNGS_genus	Adenoma	Intestinal	Intestinal
0.585	1.22876	mNGS_species	Adenoma	Intestinal	Intestinal
0.72	1.8891	Amplicon_genus	CDI	Intestinal	Intestinal
0.555	0.987365	Amplicon_genus	AD	Mental	non-Intestinal
0.445	0.609715	Amplicon_genus	MCI	Mental	non-Intestinal
0.585	1.38698	Amplicon_genus	PD	Mental	non-Intestinal
0.665	0.898537	mNGS_genus	PD	Mental	non-Intestinal
0.585	1.52534	mNGS_species	PD	Mental	non-Intestinal
0.575	0.609782	mNGS_genus	RA	Autoimmune	non-Intestinal
0.49	1.11792	mNGS_species	RA	Autoimmune	non-Intestinal
0.465	1.01116	Amplicon_genus	RA	Autoimmune	non-Intestinal
0.595	0.763116	Amplicon_genus	MS	Autoimmune	non-Intestinal
0.51	0.728663	Amplicon_genus	ASD	Mental	non-Intestinal
0.495	1.50829	mNGS_species	ASD	Mental	non-Intestinal
0.525	0.86442	mNGS_genus	ASD	Mental	non-Intestinal
0.885	2.73023	mNGS_species	CD	Intestinal	Intestinal
0.78	1.43774	mNGS_genus	CD	Intestinal	Intestinal
0.655	1.18457	Amplicon_genus	CD	Intestinal	Intestinal
0.7	1.85177	mNGS_species	UC	Intestinal	Intestinal
0.655	1.23311	mNGS_genus	UC	Intestinal	Intestinal
0.69	1.35997	Amplicon_genus	UC	Intestinal	Intestinal
0.785	2.79828	mNGS_species	IBD	Intestinal	Intestinal
0.76	1.9597	mNGS_genus	IBD	Intestinal	Intestinal
0.655	2.11107	mNGS_species	AS	Autoimmune	non-Intestinal
0.665	1.41682	mNGS_genus	AS	Autoimmune	non-Intestinal
0.49	0.485488	Amplicon_genus	IBS	Intestinal	Intestinal
0.42	1.08388	Amplicon_genus	CFS	Mental	non-Intestinal
0.6	0.662338	Amplicon_genus	JA	Autoimmune	non-Intestinal
0.535	0.561917	Amplicon_genus	NAFLD	Others	non-Intestinal

## Sheet: Statistic of mean of AUC
Supplementary Table 2
Statistic of mean of AUC by intra-cohort modeling
green refers to internal AUC, orange refers to external AUC
Include other disease category
	All(internal)	All(external)	Intestinal(internal)	Intestinal(external)	non-Intestinal(internal)	non-Intestinal(external)
mean	0.765	0.638	0.811	0.726	0.729	0.54
1QR	0.62	0.52	0.72	0.66	0.61	0.47
3QR	0.9	0.75	0.94	0.798	0.88	0.61
SD	0.159	0.147	0.148	0.12	0.158	0.106

## Sheet: LODO AUC
Supplementary Table 2
The AUC of LODO
TR means training set, and TE means testing set.
TR	TE	auc	method	disease	data_type	taxon	group1	group2	level
PRJDB4176_lodo	PRJDB4176	0.7775	lodo_external	CRC	Metagenomics	genus	Intestinal	Intestinal	Metagenomics_genus
PRJEB10878_lodo	PRJEB10878	0.780568	lodo_external	CRC	Metagenomics	genus	Intestinal	Intestinal	Metagenomics_genus
PRJEB12449_lodo	PRJEB12449	0.737095	lodo_external	CRC	Metagenomics	genus	Intestinal	Intestinal	Metagenomics_genus
PRJEB27928_lodo	PRJEB27928	0.826473	lodo_external	CRC	Metagenomics	genus	Intestinal	Intestinal	Metagenomics_genus
PRJEB6070_lodo	PRJEB6070	0.772472	lodo_external	CRC	Metagenomics	genus	Intestinal	Intestinal	Metagenomics_genus
PRJEB7774_lodo	PRJEB7774	0.761975	lodo_external	CRC	Metagenomics	genus	Intestinal	Intestinal	Metagenomics_genus
PRJNA447983_lodo	PRJNA447983	0.799811	lodo_external	CRC	Metagenomics	genus	Intestinal	Intestinal	Metagenomics_genus
PRJDB4176_lodo	PRJDB4176	0.6825	lodo_external	CRC	Metagenomics	species	Intestinal	Intestinal	Metagenomics_species
PRJEB10878_lodo	PRJEB10878	0.821759	lodo_external	CRC	Metagenomics	species	Intestinal	Intestinal	Metagenomics_species
PRJEB12449_lodo	PRJEB12449	0.740296	lodo_external	CRC	Metagenomics	species	Intestinal	Intestinal	Metagenomics_species
PRJEB27928_lodo	PRJEB27928	0.794996	lodo_external	CRC	Metagenomics	species	Intestinal	Intestinal	Metagenomics_species
PRJEB6070_lodo	PRJEB6070	0.716468	lodo_external	CRC	Metagenomics	species	Intestinal	Intestinal	Metagenomics_species
PRJEB7774_lodo	PRJEB7774	0.867354	lodo_external	CRC	Metagenomics	species	Intestinal	Intestinal	Metagenomics_species
PRJNA447983_lodo	PRJNA447983	0.675599	lodo_external	CRC	Metagenomics	species	Intestinal	Intestinal	Metagenomics_species
PRJDB9608_lodo	PRJDB9608	0.567112	lodo_external	T2D	Amplicon	genus	Metabolic	non-Intestinal	Amplicon_genus
PRJNA448494_lodo	PRJNA448494	0.57871	lodo_external	T2D	Amplicon	genus	Metabolic	non-Intestinal	Amplicon_genus
PRJNA505546_lodo	PRJNA505546	0.524064	lodo_external	T2D	Amplicon	genus	Metabolic	non-Intestinal	Amplicon_genus
PRJNA588353_lodo	PRJNA588353	0.531191	lodo_external	T2D	Amplicon	genus	Metabolic	non-Intestinal	Amplicon_genus
PRJEB6070_lodo	PRJEB6070	0.497332	lodo_external	Adenoma	Metagenomics	genus	Intestinal	Intestinal	Metagenomics_genus
PRJEB7774_lodo	PRJEB7774	0.510358	lodo_external	Adenoma	Metagenomics	genus	Intestinal	Intestinal	Metagenomics_genus
PRJNA447983_lodo	PRJNA447983	0.722934	lodo_external	Adenoma	Metagenomics	genus	Intestinal	Intestinal	Metagenomics_genus
PRJEB6070_lodo	PRJEB6070	0.498476	lodo_external	Adenoma	Metagenomics	species	Intestinal	Intestinal	Metagenomics_species
PRJEB7774_lodo	PRJEB7774	0.5371	lodo_external	Adenoma	Metagenomics	species	Intestinal	Intestinal	Metagenomics_species
PRJNA447983_lodo	PRJNA447983	0.752849	lodo_external	Adenoma	Metagenomics	species	Intestinal	Intestinal	Metagenomics_species
PRJNA489760_lodo	PRJNA489760	0.726667	lodo_external	AD	Amplicon	genus	Mental	non-Intestinal	Amplicon_genus
PRJNA496408_lodo	PRJNA496408	0.387446	lodo_external	AD	Amplicon	genus	Mental	non-Intestinal	Amplicon_genus
PRJNA554111_lodo	PRJNA554111	0.56463	lodo_external	AD	Amplicon	genus	Mental	non-Intestinal	Amplicon_genus
PRJNA633959_lodo	PRJNA633959	0.507324	lodo_external	AD	Amplicon	genus	Mental	non-Intestinal	Amplicon_genus
PRJDB8639_lodo	PRJDB8639	0.69366	lodo_external	PD	Amplicon	genus	Mental	non-Intestinal	Amplicon_genus
PRJEB27564_lodo	PRJEB27564	0.637048	lodo_external	PD	Amplicon	genus	Mental	non-Intestinal	Amplicon_genus
PRJEB30615_lodo	PRJEB30615	0.72	lodo_external	PD	Amplicon	genus	Mental	non-Intestinal	Amplicon_genus
PRJEB4927_lodo	PRJEB4927	0.607195	lodo_external	PD	Amplicon	genus	Mental	non-Intestinal	Amplicon_genus
PRJNA381395_lodo	PRJNA381395	0.558172	lodo_external	PD	Amplicon	genus	Mental	non-Intestinal	Amplicon_genus
PRJNA601994_lodo	PRJNA601994	0.440419	lodo_external	PD	Amplicon	genus	Mental	non-Intestinal	Amplicon_genus
PRJEB6997_lodo	PRJEB6997	0.500617	lodo_external	RA	Metagenomics	genus	Autoimmune	non-Intestinal	Metagenomics_genus
PRJNA356102_lodo	PRJNA356102	0.46412	lodo_external	RA	Metagenomics	genus	Autoimmune	non-Intestinal	Metagenomics_genus
PRJNA487636_lodo	PRJNA487636	0.319375	lodo_external	RA	Metagenomics	genus	Autoimmune	non-Intestinal	Metagenomics_genus
PRJEB6997_lodo	PRJEB6997	0.484156	lodo_external	RA	Metagenomics	species	Autoimmune	non-Intestinal	Metagenomics_species
PRJNA356102_lodo	PRJNA356102	0.42636	lodo_external	RA	Metagenomics	species	Autoimmune	non-Intestinal	Metagenomics_species
PRJNA487636_lodo	PRJNA487636	0.351875	lodo_external	RA	Metagenomics	species	Autoimmune	non-Intestinal	Metagenomics_species
PRJEB27306_lodo	PRJEB27306	0.538667	lodo_external	ASD	Amplicon	genus	Mental	non-Intestinal	Amplicon_genus
PRJNA453621_lodo	PRJNA453621	0.660961	lodo_external	ASD	Amplicon	genus	Mental	non-Intestinal	Amplicon_genus
PRJNA578223_lodo	PRJNA578223	0.450955	lodo_external	ASD	Amplicon	genus	Mental	non-Intestinal	Amplicon_genus
PRJNA589343_lodo	PRJNA589343	0.681039	lodo_external	ASD	Amplicon	genus	Mental	non-Intestinal	Amplicon_genus
PRJNA624252_lodo	PRJNA624252	0.739655	lodo_external	ASD	Amplicon	genus	Mental	non-Intestinal	Amplicon_genus
PRJNA687773_lodo	PRJNA687773	0.5169	lodo_external	ASD	Amplicon	genus	Mental	non-Intestinal	Amplicon_genus
PRJEB23052_lodo	PRJEB23052	0.777194	lodo_external	ASD	Metagenomics	species	Mental	non-Intestinal	Metagenomics_species
PRJNA451479_lodo	PRJNA451479	0.535556	lodo_external	ASD	Metagenomics	species	Mental	non-Intestinal	Metagenomics_species
PRJNA516054_lodo	PRJNA516054	0.430303	lodo_external	ASD	Metagenomics	species	Mental	non-Intestinal	Metagenomics_species
PRJNA686821_lodo	PRJNA686821	0.593945	lodo_external	ASD	Metagenomics	species	Mental	non-Intestinal	Metagenomics_species
PRJEB23052_lodo	PRJEB23052	0.618155	lodo_external	ASD	Metagenomics	genus	Mental	non-Intestinal	Metagenomics_genus
PRJNA451479_lodo	PRJNA451479	0.67	lodo_external	ASD	Metagenomics	genus	Mental	non-Intestinal	Metagenomics_genus
PRJNA516054_lodo	PRJNA516054	0.484848	lodo_external	ASD	Metagenomics	genus	Mental	non-Intestinal	Metagenomics_genus
PRJNA686821_lodo	PRJNA686821	0.531409	lodo_external	ASD	Metagenomics	genus	Mental	non-Intestinal	Metagenomics_genus
PRJEB15371_lodo	PRJEB15371	0.914716	lodo_external	CD	Metagenomics	species	Intestinal	Intestinal	Metagenomics_species
PRJNA389280_lodo	PRJNA389280	0.712682	lodo_external	CD	Metagenomics	species	Intestinal	Intestinal	Metagenomics_species
PRJNA400072_lodo	PRJNA400072	0.83888	lodo_external	CD	Metagenomics	species	Intestinal	Intestinal	Metagenomics_species
PRJNA487636_lodo	PRJNA487636	0.886402	lodo_external	CD	Metagenomics	species	Intestinal	Intestinal	Metagenomics_species
SRP057027_lodo	SRP057027	0.826271	lodo_external	CD	Metagenomics	species	Intestinal	Intestinal	Metagenomics_species
PRJEB15371_lodo	PRJEB15371	0.854515	lodo_external	CD	Metagenomics	genus	Intestinal	Intestinal	Metagenomics_genus
PRJNA389280_lodo	PRJNA389280	0.671156	lodo_external	CD	Metagenomics	genus	Intestinal	Intestinal	Metagenomics_genus
PRJNA400072_lodo	PRJNA400072	0.784091	lodo_external	CD	Metagenomics	genus	Intestinal	Intestinal	Metagenomics_genus
PRJNA487636_lodo	PRJNA487636	0.791233	lodo_external	CD	Metagenomics	genus	Intestinal	Intestinal	Metagenomics_genus
SRP057027_lodo	SRP057027	0.745637	lodo_external	CD	Metagenomics	genus	Intestinal	Intestinal	Metagenomics_genus
PRJNA232056_lodo	PRJNA232056	0.566216	lodo_external	CD	Amplicon	genus	Intestinal	Intestinal	Amplicon_genus
PRJNA324147_lodo	PRJNA324147	0.793447	lodo_external	CD	Amplicon	genus	Intestinal	Intestinal	Amplicon_genus
PRJNA450340_lodo	PRJNA450340	0.742086	lodo_external	CD	Amplicon	genus	Intestinal	Intestinal	Amplicon_genus
PRJNA389280_lodo	PRJNA389280	0.566017	lodo_external	UC	Metagenomics	species	Intestinal	Intestinal	Metagenomics_species
PRJNA400072_lodo	PRJNA400072	0.723684	lodo_external	UC	Metagenomics	species	Intestinal	Intestinal	Metagenomics_species
PRJNA487636_lodo	PRJNA487636	0.752604	lodo_external	UC	Metagenomics	species	Intestinal	Intestinal	Metagenomics_species
PRJNA389280_lodo	PRJNA389280	0.626623	lodo_external	UC	Metagenomics	genus	Intestinal	Intestinal	Metagenomics_genus
PRJNA400072_lodo	PRJNA400072	0.705122	lodo_external	UC	Metagenomics	genus	Intestinal	Intestinal	Metagenomics_genus
PRJNA487636_lodo	PRJNA487636	0.697917	lodo_external	UC	Metagenomics	genus	Intestinal	Intestinal	Metagenomics_genus
PRJNA368966_lodo	PRJNA368966	0.649462	lodo_external	UC	Amplicon	genus	Intestinal	Intestinal	Amplicon_genus
PRJNA388210_lodo	PRJNA388210	0.778448	lodo_external	UC	Amplicon	genus	Intestinal	Intestinal	Amplicon_genus
PRJNA450340_lodo	PRJNA450340	0.698077	lodo_external	UC	Amplicon	genus	Intestinal	Intestinal	Amplicon_genus
PRJNA268708_lodo	PRJNA268708	0.484305	lodo_external	IBS	Amplicon	genus	Intestinal	Intestinal	Amplicon_genus
PRJNA373876_lodo	PRJNA373876	0.544228	lodo_external	IBS	Amplicon	genus	Intestinal	Intestinal	Amplicon_genus
PRJNA46339_lodo	PRJNA46339	0.491304	lodo_external	IBS	Amplicon	genus	Intestinal	Intestinal	Amplicon_genus
PRJNA246121_lodo	PRJNA246121	0.638561	lodo_external	NAFLD	Amplicon	genus	Liver	non-Intestinal	Amplicon_genus
PRJNA382861_lodo	PRJNA382861	0.580645	lodo_external	NAFLD	Amplicon	genus	Liver	non-Intestinal	Amplicon_genus
PRJNA540738_lodo	PRJNA540738	0.509074	lodo_external	NAFLD	Amplicon	genus	Liver	non-Intestinal	Amplicon_genus
PRJDB4176_lodo	PRJDB4176_lodo	0.794389	lodo_self	CRC	Metagenomics	genus	Intestinal	Intestinal	Metagenomics_genus
PRJEB10878_lodo	PRJEB10878_lodo	0.784324	lodo_self	CRC	Metagenomics	genus	Intestinal	Intestinal	Metagenomics_genus
PRJEB12449_lodo	PRJEB12449_lodo	0.794632	lodo_self	CRC	Metagenomics	genus	Intestinal	Intestinal	Metagenomics_genus
PRJEB27928_lodo	PRJEB27928_lodo	0.789359	lodo_self	CRC	Metagenomics	genus	Intestinal	Intestinal	Metagenomics_genus
PRJEB6070_lodo	PRJEB6070_lodo	0.801007	lodo_self	CRC	Metagenomics	genus	Intestinal	Intestinal	Metagenomics_genus
PRJEB7774_lodo	PRJEB7774_lodo	0.783371	lodo_self	CRC	Metagenomics	genus	Intestinal	Intestinal	Metagenomics_genus
PRJNA447983_lodo	PRJNA447983_lodo	0.781307	lodo_self	CRC	Metagenomics	genus	Intestinal	Intestinal	Metagenomics_genus
PRJDB4176_lodo	PRJDB4176_lodo	0.805013	lodo_self	CRC	Metagenomics	species	Intestinal	Intestinal	Metagenomics_species
PRJEB10878_lodo	PRJEB10878_lodo	0.772438	lodo_self	CRC	Metagenomics	species	Intestinal	Intestinal	Metagenomics_species
PRJEB12449_lodo	PRJEB12449_lodo	0.784769	lodo_self	CRC	Metagenomics	species	Intestinal	Intestinal	Metagenomics_species
PRJEB27928_lodo	PRJEB27928_lodo	0.765336	lodo_self	CRC	Metagenomics	species	Intestinal	Intestinal	Metagenomics_species
PRJEB6070_lodo	PRJEB6070_lodo	0.81327	lodo_self	CRC	Metagenomics	species	Intestinal	Intestinal	Metagenomics_species
PRJEB7774_lodo	PRJEB7774_lodo	0.752937	lodo_self	CRC	Metagenomics	species	Intestinal	Intestinal	Metagenomics_species
PRJNA447983_lodo	PRJNA447983_lodo	0.793043	lodo_self	CRC	Metagenomics	species	Intestinal	Intestinal	Metagenomics_species
PRJDB9608_lodo	PRJDB9608_lodo	0.738813	lodo_self	T2D	Amplicon	genus	Metabolic	non-Intestinal	Amplicon_genus
PRJNA448494_lodo	PRJNA448494_lodo	0.629067	lodo_self	T2D	Amplicon	genus	Metabolic	non-Intestinal	Amplicon_genus
PRJNA505546_lodo	PRJNA505546_lodo	0.666962	lodo_self	T2D	Amplicon	genus	Metabolic	non-Intestinal	Amplicon_genus
PRJNA588353_lodo	PRJNA588353_lodo	0.680674	lodo_self	T2D	Amplicon	genus	Metabolic	non-Intestinal	Amplicon_genus
PRJEB6070_lodo	PRJEB6070_lodo	0.545295	lodo_self	Adenoma	Metagenomics	genus	Intestinal	Intestinal	Metagenomics_genus
PRJEB7774_lodo	PRJEB7774_lodo	0.606491	lodo_self	Adenoma	Metagenomics	genus	Intestinal	Intestinal	Metagenomics_genus
PRJNA447983_lodo	PRJNA447983_lodo	0.556438	lodo_self	Adenoma	Metagenomics	genus	Intestinal	Intestinal	Metagenomics_genus
PRJEB6070_lodo	PRJEB6070_lodo	0.546797	lodo_self	Adenoma	Metagenomics	species	Intestinal	Intestinal	Metagenomics_species
PRJEB7774_lodo	PRJEB7774_lodo	0.596983	lodo_self	Adenoma	Metagenomics	species	Intestinal	Intestinal	Metagenomics_species
PRJNA447983_lodo	PRJNA447983_lodo	0.50312	lodo_self	Adenoma	Metagenomics	species	Intestinal	Intestinal	Metagenomics_species
PRJNA489760_lodo	PRJNA489760_lodo	0.691021	lodo_self	AD	Amplicon	genus	Mental	non-Intestinal	Amplicon_genus
PRJNA496408_lodo	PRJNA496408_lodo	0.722543	lodo_self	AD	Amplicon	genus	Mental	non-Intestinal	Amplicon_genus
PRJNA554111_lodo	PRJNA554111_lodo	0.690255	lodo_self	AD	Amplicon	genus	Mental	non-Intestinal	Amplicon_genus
PRJNA633959_lodo	PRJNA633959_lodo	0.668924	lodo_self	AD	Amplicon	genus	Mental	non-Intestinal	Amplicon_genus
PRJDB8639_lodo	PRJDB8639_lodo	0.682145	lodo_self	PD	Amplicon	genus	Mental	non-Intestinal	Amplicon_genus
PRJEB27564_lodo	PRJEB27564_lodo	0.681631	lodo_self	PD	Amplicon	genus	Mental	non-Intestinal	Amplicon_genus
PRJEB30615_lodo	PRJEB30615_lodo	0.68465	lodo_self	PD	Amplicon	genus	Mental	non-Intestinal	Amplicon_genus
PRJEB4927_lodo	PRJEB4927_lodo	0.693506	lodo_self	PD	Amplicon	genus	Mental	non-Intestinal	Amplicon_genus
PRJNA381395_lodo	PRJNA381395_lodo	0.666321	lodo_self	PD	Amplicon	genus	Mental	non-Intestinal	Amplicon_genus
PRJNA601994_lodo	PRJNA601994_lodo	0.727326	lodo_self	PD	Amplicon	genus	Mental	non-Intestinal	Amplicon_genus
PRJEB6997_lodo	PRJEB6997_lodo	0.552382	lodo_self	RA	Metagenomics	genus	Autoimmune	non-Intestinal	Metagenomics_genus
PRJNA356102_lodo	PRJNA356102_lodo	0.680287	lodo_self	RA	Metagenomics	genus	Autoimmune	non-Intestinal	Metagenomics_genus
PRJNA487636_lodo	PRJNA487636_lodo	0.665856	lodo_self	RA	Metagenomics	genus	Autoimmune	non-Intestinal	Metagenomics_genus
PRJEB6997_lodo	PRJEB6997_lodo	0.619045	lodo_self	RA	Metagenomics	species	Autoimmune	non-Intestinal	Metagenomics_species
PRJNA356102_lodo	PRJNA356102_lodo	0.759469	lodo_self	RA	Metagenomics	species	Autoimmune	non-Intestinal	Metagenomics_species
PRJNA487636_lodo	PRJNA487636_lodo	0.687105	lodo_self	RA	Metagenomics	species	Autoimmune	non-Intestinal	Metagenomics_species
PRJEB27306_lodo	PRJEB27306_lodo	0.72298	lodo_self	ASD	Amplicon	genus	Mental	non-Intestinal	Amplicon_genus
PRJNA453621_lodo	PRJNA453621_lodo	0.643611	lodo_self	ASD	Amplicon	genus	Mental	non-Intestinal	Amplicon_genus
PRJNA578223_lodo	PRJNA578223_lodo	0.711158	lodo_self	ASD	Amplicon	genus	Mental	non-Intestinal	Amplicon_genus
PRJNA589343_lodo	PRJNA589343_lodo	0.667902	lodo_self	ASD	Amplicon	genus	Mental	non-Intestinal	Amplicon_genus
PRJNA624252_lodo	PRJNA624252_lodo	0.689357	lodo_self	ASD	Amplicon	genus	Mental	non-Intestinal	Amplicon_genus
PRJNA687773_lodo	PRJNA687773_lodo	0.750336	lodo_self	ASD	Amplicon	genus	Mental	non-Intestinal	Amplicon_genus
PRJEB23052_lodo	PRJEB23052_lodo	0.564533	lodo_self	ASD	Metagenomics	species	Mental	non-Intestinal	Metagenomics_species
PRJNA451479_lodo	PRJNA451479_lodo	0.662191	lodo_self	ASD	Metagenomics	species	Mental	non-Intestinal	Metagenomics_species
PRJNA516054_lodo	PRJNA516054_lodo	0.722514	lodo_self	ASD	Metagenomics	species	Mental	non-Intestinal	Metagenomics_species
PRJNA686821_lodo	PRJNA686821_lodo	0.781547	lodo_self	ASD	Metagenomics	species	Mental	non-Intestinal	Metagenomics_species
PRJEB23052_lodo	PRJEB23052_lodo	0.616965	lodo_self	ASD	Metagenomics	genus	Mental	non-Intestinal	Metagenomics_genus
PRJNA451479_lodo	PRJNA451479_lodo	0.582156	lodo_self	ASD	Metagenomics	genus	Mental	non-Intestinal	Metagenomics_genus
PRJNA516054_lodo	PRJNA516054_lodo	0.638149	lodo_self	ASD	Metagenomics	genus	Mental	non-Intestinal	Metagenomics_genus
PRJNA686821_lodo	PRJNA686821_lodo	0.698576	lodo_self	ASD	Metagenomics	genus	Mental	non-Intestinal	Metagenomics_genus
PRJEB15371_lodo	PRJEB15371_lodo	0.879521	lodo_self	CD	Metagenomics	species	Intestinal	Intestinal	Metagenomics_species
PRJNA389280_lodo	PRJNA389280_lodo	0.934817	lodo_self	CD	Metagenomics	species	Intestinal	Intestinal	Metagenomics_species
PRJNA400072_lodo	PRJNA400072_lodo	0.905761	lodo_self	CD	Metagenomics	species	Intestinal	Intestinal	Metagenomics_species
PRJNA487636_lodo	PRJNA487636_lodo	0.904359	lodo_self	CD	Metagenomics	species	Intestinal	Intestinal	Metagenomics_species
SRP057027_lodo	SRP057027_lodo	0.902269	lodo_self	CD	Metagenomics	species	Intestinal	Intestinal	Metagenomics_species
PRJEB15371_lodo	PRJEB15371_lodo	0.841788	lodo_self	CD	Metagenomics	genus	Intestinal	Intestinal	Metagenomics_genus
PRJNA389280_lodo	PRJNA389280_lodo	0.841027	lodo_self	CD	Metagenomics	genus	Intestinal	Intestinal	Metagenomics_genus
PRJNA400072_lodo	PRJNA400072_lodo	0.827814	lodo_self	CD	Metagenomics	genus	Intestinal	Intestinal	Metagenomics_genus
PRJNA487636_lodo	PRJNA487636_lodo	0.820308	lodo_self	CD	Metagenomics	genus	Intestinal	Intestinal	Metagenomics_genus
SRP057027_lodo	SRP057027_lodo	0.830566	lodo_self	CD	Metagenomics	genus	Intestinal	Intestinal	Metagenomics_genus
PRJNA232056_lodo	PRJNA232056_lodo	0.779814	lodo_self	CD	Amplicon	genus	Intestinal	Intestinal	Amplicon_genus
PRJNA324147_lodo	PRJNA324147_lodo	0.868733	lodo_self	CD	Amplicon	genus	Intestinal	Intestinal	Amplicon_genus
PRJNA450340_lodo	PRJNA450340_lodo	0.747104	lodo_self	CD	Amplicon	genus	Intestinal	Intestinal	Amplicon_genus
PRJNA389280_lodo	PRJNA389280_lodo	0.85925	lodo_self	UC	Metagenomics	species	Intestinal	Intestinal	Metagenomics_species
PRJNA400072_lodo	PRJNA400072_lodo	0.842585	lodo_self	UC	Metagenomics	species	Intestinal	Intestinal	Metagenomics_species
PRJNA487636_lodo	PRJNA487636_lodo	0.839347	lodo_self	UC	Metagenomics	species	Intestinal	Intestinal	Metagenomics_species
PRJNA389280_lodo	PRJNA389280_lodo	0.808333	lodo_self	UC	Metagenomics	genus	Intestinal	Intestinal	Metagenomics_genus
PRJNA400072_lodo	PRJNA400072_lodo	0.792427	lodo_self	UC	Metagenomics	genus	Intestinal	Intestinal	Metagenomics_genus
PRJNA487636_lodo	PRJNA487636_lodo	0.733902	lodo_self	UC	Metagenomics	genus	Intestinal	Intestinal	Metagenomics_genus
PRJNA368966_lodo	PRJNA368966_lodo	0.866136	lodo_self	UC	Amplicon	genus	Intestinal	Intestinal	Amplicon_genus
PRJNA388210_lodo	PRJNA388210_lodo	0.806531	lodo_self	UC	Amplicon	genus	Intestinal	Intestinal	Amplicon_genus
PRJNA450340_lodo	PRJNA450340_lodo	0.871658	lodo_self	UC	Amplicon	genus	Intestinal	Intestinal	Amplicon_genus
PRJNA373876_lodo	PRJNA373876_lodo	0.925691	lodo_self	IBS	Amplicon	genus	Intestinal	Intestinal	Amplicon_genus
PRJNA46339_lodo	PRJNA46339_lodo	0.977692	lodo_self	IBS	Amplicon	genus	Intestinal	Intestinal	Amplicon_genus
PRJNA246121_lodo	PRJNA246121_lodo	0.712276	lodo_self	NAFLD	Amplicon	genus	Liver	non-Intestinal	Amplicon_genus
PRJNA382861_lodo	PRJNA382861_lodo	0.578141	lodo_self	NAFLD	Amplicon	genus	Liver	non-Intestinal	Amplicon_genus
PRJNA540738_lodo	PRJNA540738_lodo	0.634712	lodo_self	NAFLD	Amplicon	genus	Liver	non-Intestinal	Amplicon_genus

## Sheet: AUC of filtered microbiome data
Supplementary Table 2
The internal and external cross validations by intra-cohort modeling with relative abundance of all disease, which were modeled by lasso.
Non-diagonal values (i, j) refer to external validations where project i as the training dataset and project j as the testing dataset.
CRC Amplicon_genus
	PRJNA453829	PRJNA445640
PRJNA453829	0.62	0.65
PRJNA445640	0.55	0.98
CRC Metagenomics_genus
	PRJEB10878	PRJEB27928	PRJEB7774	PRJEB12449	PRJDB4176	PRJEB6070	PRJNA447983
PRJEB10878	0.86	0.9	0.78	0.65	0.73	0.79	0.65
PRJEB27928	0.8	0.87	0.64	0.64	0.56	0.74	0.72
PRJEB7774	0.72	0.64	0.8	0.66	0.59	0.77	0.68
PRJEB12449	0.64	0.65	0.64	0.8	0.72	0.64	0.6
PRJDB4176	0.6	0.72	0.52	0.66	0.61	0.6	0.63
PRJEB6070	0.73	0.82	0.78	0.6	0.58	0.79	0.53
PRJNA447983	0.72	0.79	0.68	0.67	0.69	0.58	0.67
CRC Metagenomics_species
	PRJEB10878	PRJEB27928	PRJEB7774	PRJEB12449	PRJDB4176	PRJEB6070	PRJNA447983
PRJEB10878	0.81	0.8	0.74	0.66	0.75	0.77	0.57
PRJEB27928	0.85	0.71	0.77	0.67	0.54	0.74	0.62
PRJEB7774	0.79	0.75	0.76	0.69	0.67	0.75	0.64
PRJEB12449	0.77	0.79	0.73	0.71	0.72	0.76	0.66
PRJDB4176	0.63	0.59	0.51	0.57	0.65	0.57	0.64
PRJEB6070	0.83	0.79	0.78	0.6	0.66	0.92	0.57
PRJNA447983	0.68	0.56	0.7	0.67	0.7	0.56	0.7
T2D Metagenomics_genus
	PRJNA422434	PRJEB1786
PRJNA422434	0.71	0.48
PRJEB1786	0.48	0.52
T2D Metagenomics_species
	PRJNA422434	PRJEB1786
PRJNA422434	0.65	0.47
PRJEB1786	0.48	0.57
T2D Amplicon_genus
	PRJNA448494	PRJNA588353	PRJDB9608	PRJNA505546
PRJNA448494	0.91	0.72	0.67	0.51
PRJNA588353	0.55	0.68	0.57	0.55
PRJDB9608	0.64	0.61	0.82	0.42
PRJNA505546	0.68	0.6	0.5	0.64
Obesity Metagenomics_genus
	PRJEB4336	PRJEB12123
PRJEB4336	0.54	0.47
PRJEB12123	0.48	0.82
Obesity Metagenomics_species
	PRJEB4336	PRJEB12123
PRJEB4336	0.58	0.58
PRJEB12123	0.55	0.85
Overweight Metagenomics_genus
	PRJEB6997	PRJEB4336
PRJEB6997	0.44	0.4
PRJEB4336	0.37	0.83
Overweight Metagenomics_species
	PRJEB6997	PRJEB4336
PRJEB6997	0.33	0.58
PRJEB4336	0.43	0.84
Adenoma Metagenomics_genus
	PRJEB7774	PRJEB6070	PRJNA447983
PRJEB7774	0.58	0.54	0.45
PRJEB6070	0.51	0.55	0.59
PRJNA447983	0.51	0.49	0.6
Adenoma Metagenomics_species
	PRJEB7774	PRJEB6070	PRJNA447983
PRJEB7774	0.55	0.51	0.52
PRJEB6070	0.48	0.54	0.64
PRJNA447983	0.56	0.46	0.64
CDI Amplicon_genus
	PRJNA353587	PRJNA379979
PRJNA353587	0.95	0.91
PRJNA379979	0.88	0.99
AD Amplicon_genus
	PRJNA633959	PRJNA496408	PRJNA489760	PRJNA554111
PRJNA633959	0.79	0.44	0.77	0.59
PRJNA496408	0.53	0.56	0.59	0.5
PRJNA489760	0.57	0.45	0.99	0.63
PRJNA554111	0.43	0.55	0.74	0.54
MCI Amplicon_genus
	PRJNA489760	PRJNA496408
PRJNA489760	0.98	0.38
PRJNA496408	0.2	0.53
PD Amplicon_genus
	PRJDB8639	PRJNA601994	PRJEB27564	PRJEB30615	PRJNA381395	PRJEB4927
PRJDB8639	0.72	0.51	0.67	0.67	0.54	0.57
PRJNA601994	0.45	0.6	0.44	0.56	0.56	0.5
PRJEB27564	0.63	0.45	0.61	0.78	0.56	0.73
PRJEB30615	0.73	0.55	0.62	0.8	0.61	0.64
PRJNA381395	0.67	0.41	0.6	0.58	0.98	0.59
PRJEB4927	0.66	0.5	0.61	0.44	0.61	0.64
PD Metagenomics_genus
	PRJEB17784	PRJNA433459
PRJEB17784	0.68	0.52
PRJNA433459	0.62	0.66
PD Metagenomics_species
	PRJEB17784	PRJNA433459
PRJEB17784	0.71	0.53
PRJNA433459	0.62	0.64
RA Metagenomics_genus
	PRJEB6997	PRJNA356102	PRJNA487636
PRJEB6997	0.69	0.59	0.49
PRJNA356102	0.54	0.58	0.47
PRJNA487636	0.46	0.44	0.45
RA Metagenomics_species
	PRJEB6997	PRJNA356102	PRJNA487636
PRJEB6997	0.74	0.48	0.51
PRJNA356102	0.42	0.53	0.45
PRJNA487636	0.48	0.51	0.57
RA Amplicon_genus
	PRJNA450340	PRJNA574565
PRJNA450340	0.72	0.52
PRJNA574565	0.5	0.77
MS Amplicon_genus
	PRJNA450340	PRJNA321051
PRJNA450340	0.75	0.59
PRJNA321051	0.68	0.54
ASD Amplicon_genus
	PRJNA578223	PRJNA687773	PRJNA453621	PRJNA589343	PRJNA624252	PRJEB27306
PRJNA578223	0.86	0.37	0.42	0.29	0.61	0.52
PRJNA687773	0.2	0.68	0.47	0.61	0.44	0.43
PRJNA453621	0.52	0.63	0.73	0.56	0.59	0.44
PRJNA589343	0.41	0.49	0.49	0.73	0.48	0.43
PRJNA624252	0.67	0.51	0.51	0.58	0.56	0.44
PRJEB27306	0.59	0.47	0.42	0.51	0.63	0.54
ASD Metagenomics_species
	PRJEB23052	PRJNA516054	PRJNA451479	PRJNA686821
PRJEB23052	0.6	0.63	0.59	0.54
PRJNA516054	0.64	0.92	0.49	0.51
PRJNA451479	0.62	0.41	0.62	0.49
PRJNA686821	0.51	0.42	0.44	0.52
ASD Metagenomics_genus
	PRJEB23052	PRJNA516054	PRJNA451479	PRJNA686821
PRJEB23052	0.73	0.67	0.62	0.43
PRJNA516054	0.43	0.91	0.5	0.43
PRJNA451479	0.62	0.3	0.66	0.43
PRJNA686821	0.42	0.41	0.45	0.56
CD Metagenomics_species
	PRJNA389280	SRP057027	PRJEB15371	PRJNA400072	PRJNA487636
PRJNA389280	0.84	0.64	0.89	0.83	0.71
SRP057027	0.64	0.99	0.87	0.87	0.74
PRJEB15371	0.69	0.85	0.96	0.79	0.67
PRJNA400072	0.62	0.83	0.91	0.94	0.85
PRJNA487636	0.64	0.75	0.9	0.91	0.82
CD Metagenomics_genus
	PRJNA389280	SRP057027	PRJEB15371	PRJNA400072	PRJNA487636
PRJNA389280	0.77	0.56	0.81	0.62	0.58
SRP057027	0.6	0.97	0.76	0.73	0.59
PRJEB15371	0.67	0.89	0.93	0.88	0.81
PRJNA400072	0.54	0.78	0.87	0.88	0.85
PRJNA487636	0.53	0.81	0.93	0.84	0.78
CD Amplicon_genus
	PRJNA232056	PRJNA450340	PRJNA324147
PRJNA232056	0.66	0.5	0.51
PRJNA450340	0.5	0.89	0.69
PRJNA324147	0.72	0.67	0.66
UC Metagenomics_species
	PRJNA400072	PRJNA389280	PRJNA487636
PRJNA400072	0.87	0.57	0.74
PRJNA389280	0.67	0.81	0.45
PRJNA487636	0.74	0.5	0.83
UC Metagenomics_genus
	PRJNA400072	PRJNA389280	PRJNA487636
PRJNA400072	0.72	0.59	0.79
PRJNA389280	0.59	0.78	0.38
PRJNA487636	0.76	0.49	0.8
UC Amplicon_genus
	PRJNA450340	PRJNA368966	PRJNA388210
PRJNA450340	0.8	0.64	0.75
PRJNA368966	0.64	0.73	0.62
PRJNA388210	0.59	0.54	0.98
IBD Metagenomics_species
	PRJEB7949	PRJNA385949
PRJEB7949	0.94	0.51
PRJNA385949	0.79	0.98
IBD Metagenomics_genus
	PRJEB7949	PRJNA385949
PRJEB7949	0.96	0.67
PRJNA385949	0.82	0.95
AS Metagenomics_species
	PRJNA375935	PRJEB28545
PRJNA375935	0.88	0.45
PRJEB28545	0.46	0.9
AS Metagenomics_genus
	PRJNA375935	PRJEB28545
PRJNA375935	0.9	0.61
PRJEB28545	0.58	0.93
IBS Amplicon_genus
	PRJNA373876	PRJNA268708	PRJNA46339
PRJNA373876	0.76	0.24	0.5
PRJNA268708	0.45	0.99	0.51
PRJNA46339	0.49	0.57	0.44
CFS Amplicon_genus
	PRJEB13092	PRJNA702086
PRJEB13092	0.69	0.48
PRJNA702086	0.38	0.91
JA Amplicon_genus
	PRJNA282362	PRJNA379123
PRJNA282362	0.53	0.53
PRJNA379123	0.5	0.91
NAFLD Amplicon_genus
	PRJNA540738	PRJNA246121	PRJNA382861
PRJNA540738	0.89	0.53	0.59
PRJNA246121	0.39	0.66	0.4
PRJNA382861	0.53	0.57	0.72

## Sheet: AUC of filtered data in detail
Supplementary Table 2
The internal and external AUCs by intra-cohort modeling with relative abundance the of all disease.
TR	TE	auc	method	disease	data_type	taxon	group1	group2	level
PRJNA453829	PRJNA453829	0.619355	self	CRC	Amplicon	genus	Intestinal	Intestinal	Amplicon_genus
PRJNA445640	PRJNA453829	0.5537	external	CRC	Amplicon	genus	Intestinal	Intestinal	Amplicon_genus
PRJNA453829	PRJNA445640	0.645004	external	CRC	Amplicon	genus	Intestinal	Intestinal	Amplicon_genus
PRJNA445640	PRJNA445640	0.979801	self	CRC	Amplicon	genus	Intestinal	Intestinal	Amplicon_genus
PRJEB10878	PRJEB10878	0.858955	self	CRC	Metagenomics	genus	Intestinal	Intestinal	Metagenomics_genus
PRJEB27928	PRJEB10878	0.800101	external	CRC	Metagenomics	genus	Intestinal	Intestinal	Metagenomics_genus
PRJEB7774	PRJEB10878	0.71791	external	CRC	Metagenomics	genus	Intestinal	Intestinal	Metagenomics_genus
PRJEB12449	PRJEB10878	0.639016	external	CRC	Metagenomics	genus	Intestinal	Intestinal	Metagenomics_genus
PRJDB4176	PRJEB10878	0.597666	external	CRC	Metagenomics	genus	Intestinal	Intestinal	Metagenomics_genus
PRJEB6070	PRJEB10878	0.729325	external	CRC	Metagenomics	genus	Intestinal	Intestinal	Metagenomics_genus
PRJNA447983	PRJEB10878	0.717656	external	CRC	Metagenomics	genus	Intestinal	Intestinal	Metagenomics_genus
PRJEB10878	PRJEB27928	0.904762	external	CRC	Metagenomics	genus	Intestinal	Intestinal	Metagenomics_genus
PRJEB27928	PRJEB27928	0.868442	self	CRC	Metagenomics	genus	Intestinal	Intestinal	Metagenomics_genus
PRJEB7774	PRJEB27928	0.637611	external	CRC	Metagenomics	genus	Intestinal	Intestinal	Metagenomics_genus
PRJEB12449	PRJEB27928	0.646489	external	CRC	Metagenomics	genus	Intestinal	Intestinal	Metagenomics_genus
PRJDB4176	PRJEB27928	0.717514	external	CRC	Metagenomics	genus	Intestinal	Intestinal	Metagenomics_genus
PRJEB6070	PRJEB27928	0.820016	external	CRC	Metagenomics	genus	Intestinal	Intestinal	Metagenomics_genus
PRJNA447983	PRJEB27928	0.791768	external	CRC	Metagenomics	genus	Intestinal	Intestinal	Metagenomics_genus
PRJEB10878	PRJEB7774	0.778556	external	CRC	Metagenomics	genus	Intestinal	Intestinal	Metagenomics_genus
PRJEB27928	PRJEB7774	0.64112	external	CRC	Metagenomics	genus	Intestinal	Intestinal	Metagenomics_genus
PRJEB7774	PRJEB7774	0.795505	self	CRC	Metagenomics	genus	Intestinal	Intestinal	Metagenomics_genus
PRJEB12449	PRJEB7774	0.63633	external	CRC	Metagenomics	genus	Intestinal	Intestinal	Metagenomics_genus
PRJDB4176	PRJEB7774	0.516212	external	CRC	Metagenomics	genus	Intestinal	Intestinal	Metagenomics_genus
PRJEB6070	PRJEB7774	0.778187	external	CRC	Metagenomics	genus	Intestinal	Intestinal	Metagenomics_genus
PRJNA447983	PRJEB7774	0.680177	external	CRC	Metagenomics	genus	Intestinal	Intestinal	Metagenomics_genus
PRJEB10878	PRJEB12449	0.647859	external	CRC	Metagenomics	genus	Intestinal	Intestinal	Metagenomics_genus
PRJEB27928	PRJEB12449	0.643457	external	CRC	Metagenomics	genus	Intestinal	Intestinal	Metagenomics_genus
PRJEB7774	PRJEB12449	0.663065	external	CRC	Metagenomics	genus	Intestinal	Intestinal	Metagenomics_genus
PRJEB12449	PRJEB12449	0.798719	self	CRC	Metagenomics	genus	Intestinal	Intestinal	Metagenomics_genus
PRJDB4176	PRJEB12449	0.655062	external	CRC	Metagenomics	genus	Intestinal	Intestinal	Metagenomics_genus
PRJEB6070	PRJEB12449	0.60064	external	CRC	Metagenomics	genus	Intestinal	Intestinal	Metagenomics_genus
PRJNA447983	PRJEB12449	0.665866	external	CRC	Metagenomics	genus	Intestinal	Intestinal	Metagenomics_genus
PRJEB10878	PRJDB4176	0.73375	external	CRC	Metagenomics	genus	Intestinal	Intestinal	Metagenomics_genus
PRJEB27928	PRJDB4176	0.5575	external	CRC	Metagenomics	genus	Intestinal	Intestinal	Metagenomics_genus
PRJEB7774	PRJDB4176	0.591875	external	CRC	Metagenomics	genus	Intestinal	Intestinal	Metagenomics_genus
PRJEB12449	PRJDB4176	0.721875	external	CRC	Metagenomics	genus	Intestinal	Intestinal	Metagenomics_genus
PRJDB4176	PRJDB4176	0.608125	self	CRC	Metagenomics	genus	Intestinal	Intestinal	Metagenomics_genus
PRJEB6070	PRJDB4176	0.575625	external	CRC	Metagenomics	genus	Intestinal	Intestinal	Metagenomics_genus
PRJNA447983	PRJDB4176	0.68875	external	CRC	Metagenomics	genus	Intestinal	Intestinal	Metagenomics_genus
PRJEB10878	PRJEB6070	0.788097	external	CRC	Metagenomics	genus	Intestinal	Intestinal	Metagenomics_genus
PRJEB27928	PRJEB6070	0.738062	external	CRC	Metagenomics	genus	Intestinal	Intestinal	Metagenomics_genus
PRJEB7774	PRJEB6070	0.771419	external	CRC	Metagenomics	genus	Intestinal	Intestinal	Metagenomics_genus
PRJEB12449	PRJEB6070	0.644136	external	CRC	Metagenomics	genus	Intestinal	Intestinal	Metagenomics_genus
PRJDB4176	PRJEB6070	0.600597	external	CRC	Metagenomics	genus	Intestinal	Intestinal	Metagenomics_genus
PRJEB6070	PRJEB6070	0.788097	self	CRC	Metagenomics	genus	Intestinal	Intestinal	Metagenomics_genus
PRJNA447983	PRJEB6070	0.580583	external	CRC	Metagenomics	genus	Intestinal	Intestinal	Metagenomics_genus
PRJEB10878	PRJNA447983	0.654792	external	CRC	Metagenomics	genus	Intestinal	Intestinal	Metagenomics_genus
PRJEB27928	PRJNA447983	0.715322	external	CRC	Metagenomics	genus	Intestinal	Intestinal	Metagenomics_genus
PRJEB7774	PRJNA447983	0.677491	external	CRC	Metagenomics	genus	Intestinal	Intestinal	Metagenomics_genus
PRJEB12449	PRJNA447983	0.599937	external	CRC	Metagenomics	genus	Intestinal	Intestinal	Metagenomics_genus
PRJDB4176	PRJNA447983	0.62831	external	CRC	Metagenomics	genus	Intestinal	Intestinal	Metagenomics_genus
PRJEB6070	PRJNA447983	0.527427	external	CRC	Metagenomics	genus	Intestinal	Intestinal	Metagenomics_genus
PRJNA447983	PRJNA447983	0.673707	self	CRC	Metagenomics	genus	Intestinal	Intestinal	Metagenomics_genus
PRJEB10878	PRJEB10878	0.808128	self	CRC	Metagenomics	species	Intestinal	Intestinal	Metagenomics_species
PRJEB27928	PRJEB10878	0.846451	external	CRC	Metagenomics	species	Intestinal	Intestinal	Metagenomics_species
PRJEB7774	PRJEB10878	0.794496	external	CRC	Metagenomics	species	Intestinal	Intestinal	Metagenomics_species
PRJEB12449	PRJEB10878	0.765947	external	CRC	Metagenomics	species	Intestinal	Intestinal	Metagenomics_species
PRJDB4176	PRJEB10878	0.630144	external	CRC	Metagenomics	species	Intestinal	Intestinal	Metagenomics_species
PRJEB6070	PRJEB10878	0.834619	external	CRC	Metagenomics	species	Intestinal	Intestinal	Metagenomics_species
PRJNA447983	PRJEB10878	0.684671	external	CRC	Metagenomics	species	Intestinal	Intestinal	Metagenomics_species
PRJEB10878	PRJEB27928	0.79661	external	CRC	Metagenomics	species	Intestinal	Intestinal	Metagenomics_species
PRJEB27928	PRJEB27928	0.714286	self	CRC	Metagenomics	species	Intestinal	Intestinal	Metagenomics_species
PRJEB7774	PRJEB27928	0.75222	external	CRC	Metagenomics	species	Intestinal	Intestinal	Metagenomics_species
PRJEB12449	PRJEB27928	0.794189	external	CRC	Metagenomics	species	Intestinal	Intestinal	Metagenomics_species
PRJDB4176	PRJEB27928	0.586764	external	CRC	Metagenomics	species	Intestinal	Intestinal	Metagenomics_species
PRJEB6070	PRJEB27928	0.793382	external	CRC	Metagenomics	species	Intestinal	Intestinal	Metagenomics_species
PRJNA447983	PRJEB27928	0.56255	external	CRC	Metagenomics	species	Intestinal	Intestinal	Metagenomics_species
PRJEB10878	PRJEB7774	0.735077	external	CRC	Metagenomics	species	Intestinal	Intestinal	Metagenomics_species
PRJEB27928	PRJEB7774	0.773397	external	CRC	Metagenomics	species	Intestinal	Intestinal	Metagenomics_species
PRJEB7774	PRJEB7774	0.755343	self	CRC	Metagenomics	species	Intestinal	Intestinal	Metagenomics_species
PRJEB12449	PRJEB7774	0.727708	external	CRC	Metagenomics	species	Intestinal	Intestinal	Metagenomics_species
PRJDB4176	PRJEB7774	0.513265	external	CRC	Metagenomics	species	Intestinal	Intestinal	Metagenomics_species
PRJEB6070	PRJEB7774	0.780029	external	CRC	Metagenomics	species	Intestinal	Intestinal	Metagenomics_species
PRJNA447983	PRJEB7774	0.696758	external	CRC	Metagenomics	species	Intestinal	Intestinal	Metagenomics_species
PRJEB10878	PRJEB12449	0.663866	external	CRC	Metagenomics	species	Intestinal	Intestinal	Metagenomics_species
PRJEB27928	PRJEB12449	0.670268	external	CRC	Metagenomics	species	Intestinal	Intestinal	Metagenomics_species
PRJEB7774	PRJEB12449	0.690276	external	CRC	Metagenomics	species	Intestinal	Intestinal	Metagenomics_species
PRJEB12449	PRJEB12449	0.711885	self	CRC	Metagenomics	species	Intestinal	Intestinal	Metagenomics_species
PRJDB4176	PRJEB12449	0.573429	external	CRC	Metagenomics	species	Intestinal	Intestinal	Metagenomics_species
PRJEB6070	PRJEB12449	0.601841	external	CRC	Metagenomics	species	Intestinal	Intestinal	Metagenomics_species
PRJNA447983	PRJEB12449	0.667867	external	CRC	Metagenomics	species	Intestinal	Intestinal	Metagenomics_species
PRJEB10878	PRJDB4176	0.75	external	CRC	Metagenomics	species	Intestinal	Intestinal	Metagenomics_species
PRJEB27928	PRJDB4176	0.5425	external	CRC	Metagenomics	species	Intestinal	Intestinal	Metagenomics_species
PRJEB7774	PRJDB4176	0.668125	external	CRC	Metagenomics	species	Intestinal	Intestinal	Metagenomics_species
PRJEB12449	PRJDB4176	0.718125	external	CRC	Metagenomics	species	Intestinal	Intestinal	Metagenomics_species
PRJDB4176	PRJDB4176	0.648125	self	CRC	Metagenomics	species	Intestinal	Intestinal	Metagenomics_species
PRJEB6070	PRJDB4176	0.66375	external	CRC	Metagenomics	species	Intestinal	Intestinal	Metagenomics_species
PRJNA447983	PRJDB4176	0.69875	external	CRC	Metagenomics	species	Intestinal	Intestinal	Metagenomics_species
PRJEB10878	PRJEB6070	0.773876	external	CRC	Metagenomics	species	Intestinal	Intestinal	Metagenomics_species
PRJEB27928	PRJEB6070	0.735428	external	CRC	Metagenomics	species	Intestinal	Intestinal	Metagenomics_species
PRJEB7774	PRJEB6070	0.752282	external	CRC	Metagenomics	species	Intestinal	Intestinal	Metagenomics_species
PRJEB12449	PRJEB6070	0.764045	external	CRC	Metagenomics	species	Intestinal	Intestinal	Metagenomics_species
PRJDB4176	PRJEB6070	0.569698	external	CRC	Metagenomics	species	Intestinal	Intestinal	Metagenomics_species
PRJEB6070	PRJEB6070	0.915204	self	CRC	Metagenomics	species	Intestinal	Intestinal	Metagenomics_species
PRJNA447983	PRJEB6070	0.562324	external	CRC	Metagenomics	species	Intestinal	Intestinal	Metagenomics_species
PRJEB10878	PRJNA447983	0.574086	external	CRC	Metagenomics	species	Intestinal	Intestinal	Metagenomics_species
PRJEB27928	PRJNA447983	0.616646	external	CRC	Metagenomics	species	Intestinal	Intestinal	Metagenomics_species
PRJEB7774	PRJNA447983	0.643127	external	CRC	Metagenomics	species	Intestinal	Intestinal	Metagenomics_species
PRJEB12449	PRJNA447983	0.662358	external	CRC	Metagenomics	species	Intestinal	Intestinal	Metagenomics_species
PRJDB4176	PRJNA447983	0.636507	external	CRC	Metagenomics	species	Intestinal	Intestinal	Metagenomics_species
PRJEB6070	PRJNA447983	0.565574	external	CRC	Metagenomics	species	Intestinal	Intestinal	Metagenomics_species
PRJNA447983	PRJNA447983	0.695145	self	CRC	Metagenomics	species	Intestinal	Intestinal	Metagenomics_species
PRJNA422434	PRJNA422434	0.708805	self	T2D	Metagenomics	genus	Metabolic	non-Intestinal	Metagenomics_genus
PRJEB1786	PRJNA422434	0.475874	external	T2D	Metagenomics	genus	Metabolic	non-Intestinal	Metagenomics_genus
PRJNA422434	PRJEB1786	0.47662	external	T2D	Metagenomics	genus	Metabolic	non-Intestinal	Metagenomics_genus
PRJEB1786	PRJEB1786	0.515176	self	T2D	Metagenomics	genus	Metabolic	non-Intestinal	Metagenomics_genus
PRJNA422434	PRJNA422434	0.650945	self	T2D	Metagenomics	species	Metabolic	non-Intestinal	Metagenomics_species
PRJEB1786	PRJNA422434	0.483926	external	T2D	Metagenomics	species	Metabolic	non-Intestinal	Metagenomics_species
PRJNA422434	PRJEB1786	0.471903	external	T2D	Metagenomics	species	Metabolic	non-Intestinal	Metagenomics_species
PRJEB1786	PRJEB1786	0.573421	self	T2D	Metagenomics	species	Metabolic	non-Intestinal	Metagenomics_species
PRJNA448494	PRJNA448494	0.905806	self	T2D	Amplicon	genus	Metabolic	non-Intestinal	Amplicon_genus
PRJNA588353	PRJNA448494	0.546452	external	T2D	Amplicon	genus	Metabolic	non-Intestinal	Amplicon_genus
PRJDB9608	PRJNA448494	0.64	external	T2D	Amplicon	genus	Metabolic	non-Intestinal	Amplicon_genus
PRJNA505546	PRJNA448494	0.677097	external	T2D	Amplicon	genus	Metabolic	non-Intestinal	Amplicon_genus
PRJNA448494	PRJNA588353	0.718336	external	T2D	Amplicon	genus	Metabolic	non-Intestinal	Amplicon_genus
PRJNA588353	PRJNA588353	0.68431	self	T2D	Amplicon	genus	Metabolic	non-Intestinal	Amplicon_genus
PRJDB9608	PRJNA588353	0.606805	external	T2D	Amplicon	genus	Metabolic	non-Intestinal	Amplicon_genus
PRJNA505546	PRJNA588353	0.599244	external	T2D	Amplicon	genus	Metabolic	non-Intestinal	Amplicon_genus
PRJNA448494	PRJDB9608	0.674796	external	T2D	Amplicon	genus	Metabolic	non-Intestinal	Amplicon_genus
PRJNA588353	PRJDB9608	0.567112	external	T2D	Amplicon	genus	Metabolic	non-Intestinal	Amplicon_genus
PRJDB9608	PRJDB9608	0.817565	self	T2D	Amplicon	genus	Metabolic	non-Intestinal	Amplicon_genus
PRJNA505546	PRJDB9608	0.495134	external	T2D	Amplicon	genus	Metabolic	non-Intestinal	Amplicon_genus
PRJNA448494	PRJNA505546	0.506907	external	T2D	Amplicon	genus	Metabolic	non-Intestinal	Amplicon_genus
PRJNA588353	PRJNA505546	0.548574	external	T2D	Amplicon	genus	Metabolic	non-Intestinal	Amplicon_genus
PRJDB9608	PRJNA505546	0.423797	external	T2D	Amplicon	genus	Metabolic	non-Intestinal	Amplicon_genus
PRJNA505546	PRJNA505546	0.639483	self	T2D	Amplicon	genus	Metabolic	non-Intestinal	Amplicon_genus
PRJEB4336	PRJEB4336	0.544974	self	Obesity	Metagenomics	genus	Metabolic	non-Intestinal	Metagenomics_genus
PRJEB12123	PRJEB4336	0.483619	external	Obesity	Metagenomics	genus	Metabolic	non-Intestinal	Metagenomics_genus
PRJEB4336	PRJEB12123	0.474391	external	Obesity	Metagenomics	genus	Metabolic	non-Intestinal	Metagenomics_genus
PRJEB12123	PRJEB12123	0.818069	self	Obesity	Metagenomics	genus	Metabolic	non-Intestinal	Metagenomics_genus
PRJEB4336	PRJEB4336	0.577421	self	Obesity	Metagenomics	species	Metabolic	non-Intestinal	Metagenomics_species
PRJEB12123	PRJEB4336	0.546953	external	Obesity	Metagenomics	species	Metabolic	non-Intestinal	Metagenomics_species
PRJEB4336	PRJEB12123	0.584158	external	Obesity	Metagenomics	species	Metabolic	non-Intestinal	Metagenomics_species
PRJEB12123	PRJEB12123	0.846725	self	Obesity	Metagenomics	species	Metabolic	non-Intestinal	Metagenomics_species
PRJEB6997	PRJEB6997	0.435528	self	Overweight	Metagenomics	genus	Metabolic	non-Intestinal	Metagenomics_genus
PRJEB4336	PRJEB6997	0.371056	external	Overweight	Metagenomics	genus	Metabolic	non-Intestinal	Metagenomics_genus
PRJEB6997	PRJEB4336	0.40305	external	Overweight	Metagenomics	genus	Metabolic	non-Intestinal	Metagenomics_genus
PRJEB4336	PRJEB4336	0.829303	self	Overweight	Metagenomics	genus	Metabolic	non-Intestinal	Metagenomics_genus
PRJEB6997	PRJEB6997	0.329904	self	Overweight	Metagenomics	species	Metabolic	non-Intestinal	Metagenomics_species
PRJEB4336	PRJEB6997	0.434842	external	Overweight	Metagenomics	species	Metabolic	non-Intestinal	Metagenomics_species
PRJEB6997	PRJEB4336	0.576981	external	Overweight	Metagenomics	species	Metabolic	non-Intestinal	Metagenomics_species
PRJEB4336	PRJEB4336	0.842916	self	Overweight	Metagenomics	species	Metabolic	non-Intestinal	Metagenomics_species
PRJEB7774	PRJEB7774	0.578531	self	Adenoma	Metagenomics	genus	Intestinal	Intestinal	Metagenomics_genus
PRJEB6070	PRJEB7774	0.512241	external	Adenoma	Metagenomics	genus	Intestinal	Intestinal	Metagenomics_genus
PRJNA447983	PRJEB7774	0.508851	external	Adenoma	Metagenomics	genus	Intestinal	Intestinal	Metagenomics_genus
PRJEB7774	PRJEB6070	0.542302	external	Adenoma	Metagenomics	genus	Intestinal	Intestinal	Metagenomics_genus
PRJEB6070	PRJEB6070	0.547637	self	Adenoma	Metagenomics	genus	Intestinal	Intestinal	Metagenomics_genus
PRJNA447983	PRJEB6070	0.490473	external	Adenoma	Metagenomics	genus	Intestinal	Intestinal	Metagenomics_genus
PRJEB7774	PRJNA447983	0.446581	external	Adenoma	Metagenomics	genus	Intestinal	Intestinal	Metagenomics_genus
PRJEB6070	PRJNA447983	0.587607	external	Adenoma	Metagenomics	genus	Intestinal	Intestinal	Metagenomics_genus
PRJNA447983	PRJNA447983	0.597578	self	Adenoma	Metagenomics	genus	Intestinal	Intestinal	Metagenomics_genus
PRJEB7774	PRJEB7774	0.546516	self	Adenoma	Metagenomics	species	Intestinal	Intestinal	Metagenomics_species
PRJEB6070	PRJEB7774	0.482109	external	Adenoma	Metagenomics	species	Intestinal	Intestinal	Metagenomics_species
PRJNA447983	PRJEB7774	0.559699	external	Adenoma	Metagenomics	species	Intestinal	Intestinal	Metagenomics_species
PRJEB7774	PRJEB6070	0.507241	external	Adenoma	Metagenomics	species	Intestinal	Intestinal	Metagenomics_species
PRJEB6070	PRJEB6070	0.541921	self	Adenoma	Metagenomics	species	Intestinal	Intestinal	Metagenomics_species
PRJNA447983	PRJEB6070	0.464939	external	Adenoma	Metagenomics	species	Intestinal	Intestinal	Metagenomics_species
PRJEB7774	PRJNA447983	0.522792	external	Adenoma	Metagenomics	species	Intestinal	Intestinal	Metagenomics_species
PRJEB6070	PRJNA447983	0.637464	external	Adenoma	Metagenomics	species	Intestinal	Intestinal	Metagenomics_species
PRJNA447983	PRJNA447983	0.640313	self	Adenoma	Metagenomics	species	Intestinal	Intestinal	Metagenomics_species
PRJNA353587	PRJNA353587	0.949778	self	CDI	Amplicon	genus	Intestinal	Intestinal	Amplicon_genus
PRJNA379979	PRJNA353587	0.881798	external	CDI	Amplicon	genus	Intestinal	Intestinal	Amplicon_genus
PRJNA353587	PRJNA379979	0.911063	external	CDI	Amplicon	genus	Intestinal	Intestinal	Amplicon_genus
PRJNA379979	PRJNA379979	0.993018	self	CDI	Amplicon	genus	Intestinal	Intestinal	Amplicon_genus
PRJNA633959	PRJNA633959	0.789296	self	AD	Amplicon	genus	Mental	non-Intestinal	Amplicon_genus
PRJNA496408	PRJNA633959	0.53169	external	AD	Amplicon	genus	Mental	non-Intestinal	Amplicon_genus
PRJNA489760	PRJNA633959	0.568592	external	AD	Amplicon	genus	Mental	non-Intestinal	Amplicon_genus
PRJNA554111	PRJNA633959	0.429577	external	AD	Amplicon	genus	Mental	non-Intestinal	Amplicon_genus
PRJNA633959	PRJNA496408	0.438312	external	AD	Amplicon	genus	Mental	non-Intestinal	Amplicon_genus
PRJNA496408	PRJNA496408	0.556277	self	AD	Amplicon	genus	Mental	non-Intestinal	Amplicon_genus
PRJNA489760	PRJNA496408	0.453463	external	AD	Amplicon	genus	Mental	non-Intestinal	Amplicon_genus
PRJNA554111	PRJNA496408	0.554113	external	AD	Amplicon	genus	Mental	non-Intestinal	Amplicon_genus
PRJNA633959	PRJNA489760	0.771111	external	AD	Amplicon	genus	Mental	non-Intestinal	Amplicon_genus
PRJNA496408	PRJNA489760	0.592222	external	AD	Amplicon	genus	Mental	non-Intestinal	Amplicon_genus
PRJNA489760	PRJNA489760	0.992222	self	AD	Amplicon	genus	Mental	non-Intestinal	Amplicon_genus
PRJNA554111	PRJNA489760	0.738889	external	AD	Amplicon	genus	Mental	non-Intestinal	Amplicon_genus
PRJNA633959	PRJNA554111	0.588967	external	AD	Amplicon	genus	Mental	non-Intestinal	Amplicon_genus
PRJNA496408	PRJNA554111	0.500811	external	AD	Amplicon	genus	Mental	non-Intestinal	Amplicon_genus
PRJNA489760	PRJNA554111	0.627366	external	AD	Amplicon	genus	Mental	non-Intestinal	Amplicon_genus
PRJNA554111	PRJNA554111	0.542996	self	AD	Amplicon	genus	Mental	non-Intestinal	Amplicon_genus
PRJNA489760	PRJNA489760	0.984444	self	MCI	Amplicon	genus	Mental	non-Intestinal	Amplicon_genus
PRJNA496408	PRJNA489760	0.196667	external	MCI	Amplicon	genus	Mental	non-Intestinal	Amplicon_genus
PRJNA489760	PRJNA496408	0.383929	external	MCI	Amplicon	genus	Mental	non-Intestinal	Amplicon_genus
PRJNA496408	PRJNA496408	0.53125	self	MCI	Amplicon	genus	Mental	non-Intestinal	Amplicon_genus
PRJDB8639	PRJDB8639	0.721318	self	PD	Amplicon	genus	Mental	non-Intestinal	Amplicon_genus
PRJNA601994	PRJDB8639	0.447579	external	PD	Amplicon	genus	Mental	non-Intestinal	Amplicon_genus
PRJEB27564	PRJDB8639	0.632991	external	PD	Amplicon	genus	Mental	non-Intestinal	Amplicon_genus
PRJEB30615	PRJDB8639	0.733757	external	PD	Amplicon	genus	Mental	non-Intestinal	Amplicon_genus
PRJNA381395	PRJDB8639	0.668161	external	PD	Amplicon	genus	Mental	non-Intestinal	Amplicon_genus
PRJEB4927	PRJDB8639	0.657065	external	PD	Amplicon	genus	Mental	non-Intestinal	Amplicon_genus
PRJDB8639	PRJNA601994	0.507235	external	PD	Amplicon	genus	Mental	non-Intestinal	Amplicon_genus
PRJNA601994	PRJNA601994	0.604489	self	PD	Amplicon	genus	Mental	non-Intestinal	Amplicon_genus
PRJEB27564	PRJNA601994	0.445282	external	PD	Amplicon	genus	Mental	non-Intestinal	Amplicon_genus
PRJEB30615	PRJNA601994	0.554567	external	PD	Amplicon	genus	Mental	non-Intestinal	Amplicon_genus
PRJNA381395	PRJNA601994	0.412724	external	PD	Amplicon	genus	Mental	non-Intestinal	Amplicon_genus
PRJEB4927	PRJNA601994	0.500101	external	PD	Amplicon	genus	Mental	non-Intestinal	Amplicon_genus
PRJDB8639	PRJEB27564	0.666403	external	PD	Amplicon	genus	Mental	non-Intestinal	Amplicon_genus
PRJNA601994	PRJEB27564	0.43931	external	PD	Amplicon	genus	Mental	non-Intestinal	Amplicon_genus
PRJEB27564	PRJEB27564	0.614847	self	PD	Amplicon	genus	Mental	non-Intestinal	Amplicon_genus
PRJEB30615	PRJEB27564	0.62319	external	PD	Amplicon	genus	Mental	non-Intestinal	Amplicon_genus
PRJNA381395	PRJEB27564	0.598812	external	PD	Amplicon	genus	Mental	non-Intestinal	Amplicon_genus
PRJEB4927	PRJEB27564	0.607183	external	PD	Amplicon	genus	Mental	non-Intestinal	Amplicon_genus
PRJDB8639	PRJEB30615	0.667429	external	PD	Amplicon	genus	Mental	non-Intestinal	Amplicon_genus
PRJNA601994	PRJEB30615	0.556571	external	PD	Amplicon	genus	Mental	non-Intestinal	Amplicon_genus
PRJEB27564	PRJEB30615	0.784571	external	PD	Amplicon	genus	Mental	non-Intestinal	Amplicon_genus
PRJEB30615	PRJEB30615	0.804571	self	PD	Amplicon	genus	Mental	non-Intestinal	Amplicon_genus
PRJNA381395	PRJEB30615	0.577143	external	PD	Amplicon	genus	Mental	non-Intestinal	Amplicon_genus
PRJEB4927	PRJEB30615	0.444571	external	PD	Amplicon	genus	Mental	non-Intestinal	Amplicon_genus
PRJDB8639	PRJNA381395	0.541551	external	PD	Amplicon	genus	Mental	non-Intestinal	Amplicon_genus
PRJNA601994	PRJNA381395	0.559557	external	PD	Amplicon	genus	Mental	non-Intestinal	Amplicon_genus
PRJEB27564	PRJNA381395	0.563712	external	PD	Amplicon	genus	Mental	non-Intestinal	Amplicon_genus
PRJEB30615	PRJNA381395	0.610803	external	PD	Amplicon	genus	Mental	non-Intestinal	Amplicon_genus
PRJNA381395	PRJNA381395	0.975069	self	PD	Amplicon	genus	Mental	non-Intestinal	Amplicon_genus
PRJEB4927	PRJNA381395	0.613573	external	PD	Amplicon	genus	Mental	non-Intestinal	Amplicon_genus
PRJDB8639	PRJEB4927	0.572316	external	PD	Amplicon	genus	Mental	non-Intestinal	Amplicon_genus
PRJNA601994	PRJEB4927	0.501826	external	PD	Amplicon	genus	Mental	non-Intestinal	Amplicon_genus
PRJEB27564	PRJEB4927	0.733199	external	PD	Amplicon	genus	Mental	non-Intestinal	Amplicon_genus
PRJEB30615	PRJEB4927	0.63897	external	PD	Amplicon	genus	Mental	non-Intestinal	Amplicon_genus
PRJNA381395	PRJEB4927	0.587838	external	PD	Amplicon	genus	Mental	non-Intestinal	Amplicon_genus
PRJEB4927	PRJEB4927	0.639335	self	PD	Amplicon	genus	Mental	non-Intestinal	Amplicon_genus
PRJEB17784	PRJEB17784	0.684588	self	PD	Metagenomics	genus	Mental	non-Intestinal	Metagenomics_genus
PRJNA433459	PRJEB17784	0.622461	external	PD	Metagenomics	genus	Mental	non-Intestinal	Metagenomics_genus
PRJEB17784	PRJNA433459	0.516875	external	PD	Metagenomics	genus	Mental	non-Intestinal	Metagenomics_genus
PRJNA433459	PRJNA433459	0.66125	self	PD	Metagenomics	genus	Mental	non-Intestinal	Metagenomics_genus
PRJEB17784	PRJEB17784	0.709677	self	PD	Metagenomics	species	Mental	non-Intestinal	Metagenomics_species
PRJNA433459	PRJEB17784	0.620072	external	PD	Metagenomics	species	Mental	non-Intestinal	Metagenomics_species
PRJEB17784	PRJNA433459	0.529375	external	PD	Metagenomics	species	Mental	non-Intestinal	Metagenomics_species
PRJNA433459	PRJNA433459	0.641875	self	PD	Metagenomics	species	Mental	non-Intestinal	Metagenomics_species
PRJEB6997	PRJEB6997	0.690535	self	RA	Metagenomics	genus	Autoimmune	non-Intestinal	Metagenomics_genus
PRJNA356102	PRJEB6997	0.539506	external	RA	Metagenomics	genus	Autoimmune	non-Intestinal	Metagenomics_genus
PRJNA487636	PRJEB6997	0.4607	external	RA	Metagenomics	genus	Autoimmune	non-Intestinal	Metagenomics_genus
PRJEB6997	PRJNA356102	0.593316	external	RA	Metagenomics	genus	Autoimmune	non-Intestinal	Metagenomics_genus
PRJNA356102	PRJNA356102	0.579572	self	RA	Metagenomics	genus	Autoimmune	non-Intestinal	Metagenomics_genus
PRJNA487636	PRJNA356102	0.438368	external	RA	Metagenomics	genus	Autoimmune	non-Intestinal	Metagenomics_genus
PRJEB6997	PRJNA487636	0.4925	external	RA	Metagenomics	genus	Autoimmune	non-Intestinal	Metagenomics_genus
PRJNA356102	PRJNA487636	0.466875	external	RA	Metagenomics	genus	Autoimmune	non-Intestinal	Metagenomics_genus
PRJNA487636	PRJNA487636	0.454375	self	RA	Metagenomics	genus	Autoimmune	non-Intestinal	Metagenomics_genus
PRJEB6997	PRJEB6997	0.743827	self	RA	Metagenomics	species	Autoimmune	non-Intestinal	Metagenomics_species
PRJNA356102	PRJEB6997	0.418107	external	RA	Metagenomics	species	Autoimmune	non-Intestinal	Metagenomics_species
PRJNA487636	PRJEB6997	0.483333	external	RA	Metagenomics	species	Autoimmune	non-Intestinal	Metagenomics_species
PRJEB6997	PRJNA356102	0.475839	external	RA	Metagenomics	species	Autoimmune	non-Intestinal	Metagenomics_species
PRJNA356102	PRJNA356102	0.526765	self	RA	Metagenomics	species	Autoimmune	non-Intestinal	Metagenomics_species
PRJNA487636	PRJNA356102	0.511285	external	RA	Metagenomics	species	Autoimmune	non-Intestinal	Metagenomics_species
PRJEB6997	PRJNA487636	0.5075	external	RA	Metagenomics	species	Autoimmune	non-Intestinal	Metagenomics_species
PRJNA356102	PRJNA487636	0.4525	external	RA	Metagenomics	species	Autoimmune	non-Intestinal	Metagenomics_species
PRJNA487636	PRJNA487636	0.5725	self	RA	Metagenomics	species	Autoimmune	non-Intestinal	Metagenomics_species
PRJNA450340	PRJNA450340	0.717379	self	RA	Amplicon	genus	Autoimmune	non-Intestinal	Amplicon_genus
PRJNA574565	PRJNA450340	0.504274	external	RA	Amplicon	genus	Autoimmune	non-Intestinal	Amplicon_genus
PRJNA450340	PRJNA574565	0.516414	external	RA	Amplicon	genus	Autoimmune	non-Intestinal	Amplicon_genus
PRJNA574565	PRJNA574565	0.766919	self	RA	Amplicon	genus	Autoimmune	non-Intestinal	Amplicon_genus
PRJNA450340	PRJNA450340	0.748936	self	MS	Amplicon	genus	Autoimmune	non-Intestinal	Amplicon_genus
PRJNA321051	PRJNA450340	0.682979	external	MS	Amplicon	genus	Autoimmune	non-Intestinal	Amplicon_genus
PRJNA450340	PRJNA321051	0.58532	external	MS	Amplicon	genus	Autoimmune	non-Intestinal	Amplicon_genus
PRJNA321051	PRJNA321051	0.53614	self	MS	Amplicon	genus	Autoimmune	non-Intestinal	Amplicon_genus
PRJNA578223	PRJNA578223	0.861111	self	ASD	Amplicon	genus	Mental	non-Intestinal	Amplicon_genus
PRJNA687773	PRJNA578223	0.204427	external	ASD	Amplicon	genus	Mental	non-Intestinal	Amplicon_genus
PRJNA453621	PRJNA578223	0.524306	external	ASD	Amplicon	genus	Mental	non-Intestinal	Amplicon_genus
PRJNA589343	PRJNA578223	0.407986	external	ASD	Amplicon	genus	Mental	non-Intestinal	Amplicon_genus
PRJNA624252	PRJNA578223	0.672309	external	ASD	Amplicon	genus	Mental	non-Intestinal	Amplicon_genus
PRJEB27306	PRJNA578223	0.592448	external	ASD	Amplicon	genus	Mental	non-Intestinal	Amplicon_genus
PRJNA578223	PRJNA687773	0.370047	external	ASD	Amplicon	genus	Mental	non-Intestinal	Amplicon_genus
PRJNA687773	PRJNA687773	0.679487	self	ASD	Amplicon	genus	Mental	non-Intestinal	Amplicon_genus
PRJNA453621	PRJNA687773	0.634615	external	ASD	Amplicon	genus	Mental	non-Intestinal	Amplicon_genus
PRJNA589343	PRJNA687773	0.491259	external	ASD	Amplicon	genus	Mental	non-Intestinal	Amplicon_genus
PRJNA624252	PRJNA687773	0.51049	external	ASD	Amplicon	genus	Mental	non-Intestinal	Amplicon_genus
PRJEB27306	PRJNA687773	0.472028	external	ASD	Amplicon	genus	Mental	non-Intestinal	Amplicon_genus
PRJNA578223	PRJNA453621	0.419336	external	ASD	Amplicon	genus	Mental	non-Intestinal	Amplicon_genus
PRJNA687773	PRJNA453621	0.472982	external	ASD	Amplicon	genus	Mental	non-Intestinal	Amplicon_genus
PRJNA453621	PRJNA453621	0.732114	self	ASD	Amplicon	genus	Mental	non-Intestinal	Amplicon_genus
PRJNA589343	PRJNA453621	0.490391	external	ASD	Amplicon	genus	Mental	non-Intestinal	Amplicon_genus
PRJNA624252	PRJNA453621	0.511468	external	ASD	Amplicon	genus	Mental	non-Intestinal	Amplicon_genus
PRJEB27306	PRJNA453621	0.423639	external	ASD	Amplicon	genus	Mental	non-Intestinal	Amplicon_genus
PRJNA578223	PRJNA589343	0.293766	external	ASD	Amplicon	genus	Mental	non-Intestinal	Amplicon_genus
PRJNA687773	PRJNA589343	0.613247	external	ASD	Amplicon	genus	Mental	non-Intestinal	Amplicon_genus
PRJNA453621	PRJNA589343	0.56	external	ASD	Amplicon	genus	Mental	non-Intestinal	Amplicon_genus
PRJNA589343	PRJNA589343	0.734935	self	ASD	Amplicon	genus	Mental	non-Intestinal	Amplicon_genus
PRJNA624252	PRJNA589343	0.582338	external	ASD	Amplicon	genus	Mental	non-Intestinal	Amplicon_genus
PRJEB27306	PRJNA589343	0.50987	external	ASD	Amplicon	genus	Mental	non-Intestinal	Amplicon_genus
PRJNA578223	PRJNA624252	0.606897	external	ASD	Amplicon	genus	Mental	non-Intestinal	Amplicon_genus
PRJNA687773	PRJNA624252	0.437931	external	ASD	Amplicon	genus	Mental	non-Intestinal	Amplicon_genus
PRJNA453621	PRJNA624252	0.594828	external	ASD	Amplicon	genus	Mental	non-Intestinal	Amplicon_genus
PRJNA589343	PRJNA624252	0.481034	external	ASD	Amplicon	genus	Mental	non-Intestinal	Amplicon_genus
PRJNA624252	PRJNA624252	0.558621	self	ASD	Amplicon	genus	Mental	non-Intestinal	Amplicon_genus
PRJEB27306	PRJNA624252	0.627586	external	ASD	Amplicon	genus	Mental	non-Intestinal	Amplicon_genus
PRJNA578223	PRJEB27306	0.518667	external	ASD	Amplicon	genus	Mental	non-Intestinal	Amplicon_genus
PRJNA687773	PRJEB27306	0.434667	external	ASD	Amplicon	genus	Mental	non-Intestinal	Amplicon_genus
PRJNA453621	PRJEB27306	0.438667	external	ASD	Amplicon	genus	Mental	non-Intestinal	Amplicon_genus
PRJNA589343	PRJEB27306	0.429333	external	ASD	Amplicon	genus	Mental	non-Intestinal	Amplicon_genus
PRJNA624252	PRJEB27306	0.438667	external	ASD	Amplicon	genus	Mental	non-Intestinal	Amplicon_genus
PRJEB27306	PRJEB27306	0.544	self	ASD	Amplicon	genus	Mental	non-Intestinal	Amplicon_genus
PRJEB23052	PRJEB23052	0.604651	self	ASD	Metagenomics	species	Mental	non-Intestinal	Metagenomics_species
PRJNA516054	PRJEB23052	0.64066	external	ASD	Metagenomics	species	Mental	non-Intestinal	Metagenomics_species
PRJNA451479	PRJEB23052	0.624906	external	ASD	Metagenomics	species	Mental	non-Intestinal	Metagenomics_species
PRJNA686821	PRJEB23052	0.510878	external	ASD	Metagenomics	species	Mental	non-Intestinal	Metagenomics_species
PRJEB23052	PRJNA516054	0.626515	external	ASD	Metagenomics	species	Mental	non-Intestinal	Metagenomics_species
PRJNA516054	PRJNA516054	0.923485	self	ASD	Metagenomics	species	Mental	non-Intestinal	Metagenomics_species
PRJNA451479	PRJNA516054	0.412626	external	ASD	Metagenomics	species	Mental	non-Intestinal	Metagenomics_species
PRJNA686821	PRJNA516054	0.421465	external	ASD	Metagenomics	species	Mental	non-Intestinal	Metagenomics_species
PRJEB23052	PRJNA451479	0.585556	external	ASD	Metagenomics	species	Mental	non-Intestinal	Metagenomics_species
PRJNA516054	PRJNA451479	0.485556	external	ASD	Metagenomics	species	Mental	non-Intestinal	Metagenomics_species
PRJNA451479	PRJNA451479	0.615556	self	ASD	Metagenomics	species	Mental	non-Intestinal	Metagenomics_species
PRJNA686821	PRJNA451479	0.437778	external	ASD	Metagenomics	species	Mental	non-Intestinal	Metagenomics_species
PRJEB23052	PRJNA686821	0.539615	external	ASD	Metagenomics	species	Mental	non-Intestinal	Metagenomics_species
PRJNA516054	PRJNA686821	0.507923	external	ASD	Metagenomics	species	Mental	non-Intestinal	Metagenomics_species
PRJNA451479	PRJNA686821	0.48755	external	ASD	Metagenomics	species	Mental	non-Intestinal	Metagenomics_species
PRJNA686821	PRJNA686821	0.519242	self	ASD	Metagenomics	species	Mental	non-Intestinal	Metagenomics_species
PRJEB23052	PRJEB23052	0.725431	self	ASD	Metagenomics	genus	Mental	non-Intestinal	Metagenomics_genus
PRJNA516054	PRJEB23052	0.425356	external	ASD	Metagenomics	genus	Mental	non-Intestinal	Metagenomics_genus
PRJNA451479	PRJEB23052	0.618155	external	ASD	Metagenomics	genus	Mental	non-Intestinal	Metagenomics_genus
PRJNA686821	PRJEB23052	0.423106	external	ASD	Metagenomics	genus	Mental	non-Intestinal	Metagenomics_genus
PRJEB23052	PRJNA516054	0.67399	external	ASD	Metagenomics	genus	Mental	non-Intestinal	Metagenomics_genus
PRJNA516054	PRJNA516054	0.908838	self	ASD	Metagenomics	genus	Mental	non-Intestinal	Metagenomics_genus
PRJNA451479	PRJNA516054	0.298485	external	ASD	Metagenomics	genus	Mental	non-Intestinal	Metagenomics_genus
PRJNA686821	PRJNA516054	0.411616	external	ASD	Metagenomics	genus	Mental	non-Intestinal	Metagenomics_genus
PRJEB23052	PRJNA451479	0.621111	external	ASD	Metagenomics	genus	Mental	non-Intestinal	Metagenomics_genus
PRJNA516054	PRJNA451479	0.503333	external	ASD	Metagenomics	genus	Mental	non-Intestinal	Metagenomics_genus
PRJNA451479	PRJNA451479	0.658889	self	ASD	Metagenomics	genus	Mental	non-Intestinal	Metagenomics_genus
PRJNA686821	PRJNA451479	0.448889	external	ASD	Metagenomics	genus	Mental	non-Intestinal	Metagenomics_genus
PRJEB23052	PRJNA686821	0.426995	external	ASD	Metagenomics	genus	Mental	non-Intestinal	Metagenomics_genus
PRJNA516054	PRJNA686821	0.427278	external	ASD	Metagenomics	genus	Mental	non-Intestinal	Metagenomics_genus
PRJNA451479	PRJNA686821	0.432088	external	ASD	Metagenomics	genus	Mental	non-Intestinal	Metagenomics_genus
PRJNA686821	PRJNA686821	0.564516	self	ASD	Metagenomics	genus	Mental	non-Intestinal	Metagenomics_genus
PRJNA389280	PRJNA389280	0.842873	self	CD	Metagenomics	species	Intestinal	Intestinal	Metagenomics_species
SRP057027	PRJNA389280	0.638047	external	CD	Metagenomics	species	Intestinal	Intestinal	Metagenomics_species
PRJEB15371	PRJNA389280	0.688552	external	CD	Metagenomics	species	Intestinal	Intestinal	Metagenomics_species
PRJNA400072	PRJNA389280	0.6156	external	CD	Metagenomics	species	Intestinal	Intestinal	Metagenomics_species
PRJNA487636	PRJNA389280	0.643098	external	CD	Metagenomics	species	Intestinal	Intestinal	Metagenomics_species
PRJNA389280	SRP057027	0.641134	external	CD	Metagenomics	species	Intestinal	Intestinal	Metagenomics_species
SRP057027	SRP057027	0.986555	self	CD	Metagenomics	species	Intestinal	Intestinal	Metagenomics_species
PRJEB15371	SRP057027	0.847132	external	CD	Metagenomics	species	Intestinal	Intestinal	Metagenomics_species
PRJNA400072	SRP057027	0.826597	external	CD	Metagenomics	species	Intestinal	Intestinal	Metagenomics_species
PRJNA487636	SRP057027	0.750326	external	CD	Metagenomics	species	Intestinal	Intestinal	Metagenomics_species
PRJNA389280	PRJEB15371	0.892419	external	CD	Metagenomics	species	Intestinal	Intestinal	Metagenomics_species
SRP057027	PRJEB15371	0.869008	external	CD	Metagenomics	species	Intestinal	Intestinal	Metagenomics_species
PRJEB15371	PRJEB15371	0.962653	self	CD	Metagenomics	species	Intestinal	Intestinal	Metagenomics_species
PRJNA400072	PRJEB15371	0.912486	external	CD	Metagenomics	species	Intestinal	Intestinal	Metagenomics_species
PRJNA487636	PRJEB15371	0.895764	external	CD	Metagenomics	species	Intestinal	Intestinal	Metagenomics_species
PRJNA389280	PRJNA400072	0.832589	external	CD	Metagenomics	species	Intestinal	Intestinal	Metagenomics_species
SRP057027	PRJNA400072	0.868101	external	CD	Metagenomics	species	Intestinal	Intestinal	Metagenomics_species
PRJEB15371	PRJNA400072	0.786729	external	CD	Metagenomics	species	Intestinal	Intestinal	Metagenomics_species
PRJNA400072	PRJNA400072	0.936688	self	CD	Metagenomics	species	Intestinal	Intestinal	Metagenomics_species
PRJNA487636	PRJNA400072	0.910511	external	CD	Metagenomics	species	Intestinal	Intestinal	Metagenomics_species
PRJNA389280	PRJNA487636	0.713682	external	CD	Metagenomics	species	Intestinal	Intestinal	Metagenomics_species
SRP057027	PRJNA487636	0.738598	external	CD	Metagenomics	species	Intestinal	Intestinal	Metagenomics_species
PRJEB15371	PRJNA487636	0.665118	external	CD	Metagenomics	species	Intestinal	Intestinal	Metagenomics_species
PRJNA400072	PRJNA487636	0.850929	external	CD	Metagenomics	species	Intestinal	Intestinal	Metagenomics_species
PRJNA487636	PRJNA487636	0.821791	self	CD	Metagenomics	species	Intestinal	Intestinal	Metagenomics_species
PRJNA389280	PRJNA389280	0.77385	self	CD	Metagenomics	genus	Intestinal	Intestinal	Metagenomics_genus
SRP057027	PRJNA389280	0.598765	external	CD	Metagenomics	genus	Intestinal	Intestinal	Metagenomics_genus
PRJEB15371	PRJNA389280	0.665544	external	CD	Metagenomics	genus	Intestinal	Intestinal	Metagenomics_genus
PRJNA400072	PRJNA389280	0.539843	external	CD	Metagenomics	genus	Intestinal	Intestinal	Metagenomics_genus
PRJNA487636	PRJNA389280	0.526375	external	CD	Metagenomics	genus	Intestinal	Intestinal	Metagenomics_genus
PRJNA389280	SRP057027	0.562621	external	CD	Metagenomics	genus	Intestinal	Intestinal	Metagenomics_genus
SRP057027	SRP057027	0.968326	self	CD	Metagenomics	genus	Intestinal	Intestinal	Metagenomics_genus
PRJEB15371	SRP057027	0.885019	external	CD	Metagenomics	genus	Intestinal	Intestinal	Metagenomics_genus
PRJNA400072	SRP057027	0.783856	external	CD	Metagenomics	genus	Intestinal	Intestinal	Metagenomics_genus
PRJNA487636	SRP057027	0.814237	external	CD	Metagenomics	genus	Intestinal	Intestinal	Metagenomics_genus
PRJNA389280	PRJEB15371	0.813824	external	CD	Metagenomics	genus	Intestinal	Intestinal	Metagenomics_genus
SRP057027	PRJEB15371	0.755853	external	CD	Metagenomics	genus	Intestinal	Intestinal	Metagenomics_genus
PRJEB15371	PRJEB15371	0.930323	self	CD	Metagenomics	genus	Intestinal	Intestinal	Metagenomics_genus
PRJNA400072	PRJEB15371	0.865663	external	CD	Metagenomics	genus	Intestinal	Intestinal	Metagenomics_genus
PRJNA487636	PRJEB15371	0.932553	external	CD	Metagenomics	genus	Intestinal	Intestinal	Metagenomics_genus
PRJNA389280	PRJNA400072	0.624391	external	CD	Metagenomics	genus	Intestinal	Intestinal	Metagenomics_genus
SRP057027	PRJNA400072	0.731534	external	CD	Metagenomics	genus	Intestinal	Intestinal	Metagenomics_genus
PRJEB15371	PRJNA400072	0.878856	external	CD	Metagenomics	genus	Intestinal	Intestinal	Metagenomics_genus
PRJNA400072	PRJNA400072	0.881899	self	CD	Metagenomics	genus	Intestinal	Intestinal	Metagenomics_genus
PRJNA487636	PRJNA400072	0.838474	external	CD	Metagenomics	genus	Intestinal	Intestinal	Metagenomics_genus
PRJNA389280	PRJNA487636	0.583767	external	CD	Metagenomics	genus	Intestinal	Intestinal	Metagenomics_genus
SRP057027	PRJNA487636	0.588108	external	CD	Metagenomics	genus	Intestinal	Intestinal	Metagenomics_genus
PRJEB15371	PRJNA487636	0.81467	external	CD	Metagenomics	genus	Intestinal	Intestinal	Metagenomics_genus
PRJNA400072	PRJNA487636	0.84592	external	CD	Metagenomics	genus	Intestinal	Intestinal	Metagenomics_genus
PRJNA487636	PRJNA487636	0.776476	self	CD	Metagenomics	genus	Intestinal	Intestinal	Metagenomics_genus
PRJNA232056	PRJNA232056	0.664865	self	CD	Amplicon	genus	Intestinal	Intestinal	Amplicon_genus
PRJNA450340	PRJNA232056	0.502703	external	CD	Amplicon	genus	Intestinal	Intestinal	Amplicon_genus
PRJNA324147	PRJNA232056	0.722973	external	CD	Amplicon	genus	Intestinal	Intestinal	Amplicon_genus
PRJNA232056	PRJNA450340	0.499741	external	CD	Amplicon	genus	Intestinal	Intestinal	Amplicon_genus
PRJNA450340	PRJNA450340	0.886871	self	CD	Amplicon	genus	Intestinal	Intestinal	Amplicon_genus
PRJNA324147	PRJNA450340	0.668396	external	CD	Amplicon	genus	Intestinal	Intestinal	Amplicon_genus
PRJNA232056	PRJNA324147	0.514245	external	CD	Amplicon	genus	Intestinal	Intestinal	Amplicon_genus
PRJNA450340	PRJNA324147	0.685897	external	CD	Amplicon	genus	Intestinal	Intestinal	Amplicon_genus
PRJNA324147	PRJNA324147	0.655983	self	CD	Amplicon	genus	Intestinal	Intestinal	Amplicon_genus
PRJNA400072	PRJNA400072	0.874295	self	UC	Metagenomics	species	Intestinal	Intestinal	Metagenomics_species
PRJNA389280	PRJNA400072	0.668468	external	UC	Metagenomics	species	Intestinal	Intestinal	Metagenomics_species
PRJNA487636	PRJNA400072	0.739897	external	UC	Metagenomics	species	Intestinal	Intestinal	Metagenomics_species
PRJNA400072	PRJNA389280	0.570346	external	UC	Metagenomics	species	Intestinal	Intestinal	Metagenomics_species
PRJNA389280	PRJNA389280	0.809524	self	UC	Metagenomics	species	Intestinal	Intestinal	Metagenomics_species
PRJNA487636	PRJNA389280	0.5	external	UC	Metagenomics	species	Intestinal	Intestinal	Metagenomics_species
PRJNA400072	PRJNA487636	0.744792	external	UC	Metagenomics	species	Intestinal	Intestinal	Metagenomics_species
PRJNA389280	PRJNA487636	0.453776	external	UC	Metagenomics	species	Intestinal	Intestinal	Metagenomics_species
PRJNA487636	PRJNA487636	0.826172	self	UC	Metagenomics	species	Intestinal	Intestinal	Metagenomics_species
PRJNA400072	PRJNA400072	0.7164	self	UC	Metagenomics	genus	Intestinal	Intestinal	Metagenomics_genus
PRJNA389280	PRJNA400072	0.590461	external	UC	Metagenomics	genus	Intestinal	Intestinal	Metagenomics_genus
PRJNA487636	PRJNA400072	0.756814	external	UC	Metagenomics	genus	Intestinal	Intestinal	Metagenomics_genus
PRJNA400072	PRJNA389280	0.594156	external	UC	Metagenomics	genus	Intestinal	Intestinal	Metagenomics_genus
PRJNA389280	PRJNA389280	0.781385	self	UC	Metagenomics	genus	Intestinal	Intestinal	Metagenomics_genus
PRJNA487636	PRJNA389280	0.49026	external	UC	Metagenomics	genus	Intestinal	Intestinal	Metagenomics_genus
PRJNA400072	PRJNA487636	0.794922	external	UC	Metagenomics	genus	Intestinal	Intestinal	Metagenomics_genus
PRJNA389280	PRJNA487636	0.379557	external	UC	Metagenomics	genus	Intestinal	Intestinal	Metagenomics_genus
PRJNA487636	PRJNA487636	0.802083	self	UC	Metagenomics	genus	Intestinal	Intestinal	Metagenomics_genus
PRJNA450340	PRJNA450340	0.797436	self	UC	Amplicon	genus	Intestinal	Intestinal	Amplicon_genus
PRJNA368966	PRJNA450340	0.638462	external	UC	Amplicon	genus	Intestinal	Intestinal	Amplicon_genus
PRJNA388210	PRJNA450340	0.590385	external	UC	Amplicon	genus	Intestinal	Intestinal	Amplicon_genus
PRJNA450340	PRJNA368966	0.639785	external	UC	Amplicon	genus	Intestinal	Intestinal	Amplicon_genus
PRJNA368966	PRJNA368966	0.733333	self	UC	Amplicon	genus	Intestinal	Intestinal	Amplicon_genus
PRJNA388210	PRJNA368966	0.541935	external	UC	Amplicon	genus	Intestinal	Intestinal	Amplicon_genus
PRJNA450340	PRJNA388210	0.751724	external	UC	Amplicon	genus	Intestinal	Intestinal	Amplicon_genus
PRJNA368966	PRJNA388210	0.622414	external	UC	Amplicon	genus	Intestinal	Intestinal	Amplicon_genus
PRJNA388210	PRJNA388210	0.97931	self	UC	Amplicon	genus	Intestinal	Intestinal	Amplicon_genus
PRJEB7949	PRJEB7949	0.935	self	IBD	Metagenomics	species	Intestinal	Intestinal	Metagenomics_species
PRJNA385949	PRJEB7949	0.7925	external	IBD	Metagenomics	species	Intestinal	Intestinal	Metagenomics_species
PRJEB7949	PRJNA385949	0.514369	external	IBD	Metagenomics	species	Intestinal	Intestinal	Metagenomics_species
PRJNA385949	PRJNA385949	0.980197	self	IBD	Metagenomics	species	Intestinal	Intestinal	Metagenomics_species
PRJEB7949	PRJEB7949	0.9625	self	IBD	Metagenomics	genus	Intestinal	Intestinal	Metagenomics_genus
PRJNA385949	PRJEB7949	0.825	external	IBD	Metagenomics	genus	Intestinal	Intestinal	Metagenomics_genus
PRJEB7949	PRJNA385949	0.670414	external	IBD	Metagenomics	genus	Intestinal	Intestinal	Metagenomics_genus
PRJNA385949	PRJNA385949	0.95399	self	IBD	Metagenomics	genus	Intestinal	Intestinal	Metagenomics_genus
PRJNA375935	PRJNA375935	0.882348	self	AS	Metagenomics	species	Autoimmune	non-Intestinal	Metagenomics_species
PRJEB28545	PRJNA375935	0.455688	external	AS	Metagenomics	species	Autoimmune	non-Intestinal	Metagenomics_species
PRJNA375935	PRJEB28545	0.4536	external	AS	Metagenomics	species	Autoimmune	non-Intestinal	Metagenomics_species
PRJEB28545	PRJEB28545	0.901339	self	AS	Metagenomics	species	Autoimmune	non-Intestinal	Metagenomics_species
PRJNA375935	PRJNA375935	0.896003	self	AS	Metagenomics	genus	Autoimmune	non-Intestinal	Metagenomics_genus
PRJEB28545	PRJNA375935	0.582112	external	AS	Metagenomics	genus	Autoimmune	non-Intestinal	Metagenomics_genus
PRJNA375935	PRJEB28545	0.6105	external	AS	Metagenomics	genus	Autoimmune	non-Intestinal	Metagenomics_genus
PRJEB28545	PRJEB28545	0.931057	self	AS	Metagenomics	genus	Autoimmune	non-Intestinal	Metagenomics_genus
PRJNA373876	PRJNA373876	0.758621	self	IBS	Amplicon	genus	Intestinal	Intestinal	Amplicon_genus
PRJNA268708	PRJNA373876	0.454273	external	IBS	Amplicon	genus	Intestinal	Intestinal	Amplicon_genus
PRJNA46339	PRJNA373876	0.485757	external	IBS	Amplicon	genus	Intestinal	Intestinal	Amplicon_genus
PRJNA373876	PRJNA268708	0.242912	external	IBS	Amplicon	genus	Intestinal	Intestinal	Amplicon_genus
PRJNA268708	PRJNA268708	0.992968	self	IBS	Amplicon	genus	Intestinal	Intestinal	Amplicon_genus
PRJNA46339	PRJNA268708	0.574876	external	IBS	Amplicon	genus	Intestinal	Intestinal	Amplicon_genus
PRJNA373876	PRJNA46339	0.499517	external	IBS	Amplicon	genus	Intestinal	Intestinal	Amplicon_genus
PRJNA268708	PRJNA46339	0.509179	external	IBS	Amplicon	genus	Intestinal	Intestinal	Amplicon_genus
PRJNA46339	PRJNA46339	0.43913	self	IBS	Amplicon	genus	Intestinal	Intestinal	Amplicon_genus
PRJEB13092	PRJEB13092	0.690171	self	CFS	Amplicon	genus	Mental	non-Intestinal	Amplicon_genus
PRJNA702086	PRJEB13092	0.379808	external	CFS	Amplicon	genus	Mental	non-Intestinal	Amplicon_genus
PRJEB13092	PRJNA702086	0.479113	external	CFS	Amplicon	genus	Mental	non-Intestinal	Amplicon_genus
PRJNA702086	PRJNA702086	0.906223	self	CFS	Amplicon	genus	Mental	non-Intestinal	Amplicon_genus
PRJNA282362	PRJNA282362	0.52963	self	JA	Amplicon	genus	Autoimmune	non-Intestinal	Amplicon_genus
PRJNA379123	PRJNA282362	0.496296	external	JA	Amplicon	genus	Autoimmune	non-Intestinal	Amplicon_genus
PRJNA282362	PRJNA379123	0.534196	external	JA	Amplicon	genus	Autoimmune	non-Intestinal	Amplicon_genus
PRJNA379123	PRJNA379123	0.910804	self	JA	Amplicon	genus	Autoimmune	non-Intestinal	Amplicon_genus
PRJNA540738	PRJNA540738	0.890767	self	NAFLD	Amplicon	genus	Liver	non-Intestinal	Amplicon_genus
PRJNA246121	PRJNA540738	0.394056	external	NAFLD	Amplicon	genus	Liver	non-Intestinal	Amplicon_genus
PRJNA382861	PRJNA540738	0.530399	external	NAFLD	Amplicon	genus	Liver	non-Intestinal	Amplicon_genus
PRJNA540738	PRJNA246121	0.534788	external	NAFLD	Amplicon	genus	Liver	non-Intestinal	Amplicon_genus
PRJNA246121	PRJNA246121	0.661557	self	NAFLD	Amplicon	genus	Liver	non-Intestinal	Amplicon_genus
PRJNA382861	PRJNA246121	0.569575	external	NAFLD	Amplicon	genus	Liver	non-Intestinal	Amplicon_genus
PRJNA540738	PRJNA382861	0.589032	external	NAFLD	Amplicon	genus	Liver	non-Intestinal	Amplicon_genus
PRJNA246121	PRJNA382861	0.39871	external	NAFLD	Amplicon	genus	Liver	non-Intestinal	Amplicon_genus
PRJNA382861	PRJNA382861	0.723871	self	NAFLD	Amplicon	genus	Liver	non-Intestinal	Amplicon_genus

## Sheet: AUC of SMOTE
Supplementary Table 2
The internal and external cross validations by intra-cohort modeling with relative abundance of disease. (Project ID) means dealing with SMOTE
Non-diagonal values (i, j) refer to external validations where project i as the training dataset and project j as the testing dataset.
CRC Amplicon_genus
	PRJNA453829	PRJNA445640
PRJNA453829	0.56	0.64
PRJNA445640	0.56	0.94
CRC Amplicon_genus (PRJNA445640)
	PRJNA453829	PRJNA445640
PRJNA453829	0.63	0.75
PRJNA445640	0.58	0.99
Overweight Metagenomics_genus
	PRJEB6997	PRJEB4336
PRJEB6997	0.48	0.44
PRJEB4336	0.37	0.36
Overweight Metagenomics_genus (PRJEB4336)
	PRJEB6997	PRJEB4336
PRJEB6997	0.38	0.44
PRJEB4336	0.41	0.86
Overweight Metagenomics_species
	PRJEB6997	PRJEB4336
PRJEB6997	0.39	0.52
PRJEB4336	0.52	0.38
Overweight Metagenomics_species (PRJEB4336)
	PRJEB6997	PRJEB4336
PRJEB6997	0.51	0.52
PRJEB4336	0.56	0.9
CDI Amplicon_genus
	PRJNA353587	PRJNA379979
PRJNA353587	0.92	0.71
PRJNA379979	0.91	0.99
CDI Amplicon_genus (PRJNA379979)
	PRJNA353587	PRJNA379979
PRJNA353587	0.99	0.5
PRJNA379979	0.94	1
CD Metagenomics_genus
	PRJNA389280	SRP057027	PRJEB15371	PRJNA400072	PRJNA487636
PRJNA389280	0.73	0.66	0.77	0.73	0.63
SRP057027	0.6	0.86	0.88	0.8	0.74
PRJEB15371	0.61	0.87	0.93	0.87	0.77
PRJNA400072	0.6	0.81	0.89	0.87	0.88
PRJNA487636	0.75	0.75	0.9	0.83	0.89
CD Metagenomics_genus (SRP057027)
	PRJNA389280	SRP057027	PRJEB15371	PRJNA400072	PRJNA487636
PRJNA389280	0.72	0.71	0.74	0.72	0.57
SRP057027	0.7	0.98	0.86	0.78	0.78
PRJEB15371	0.61	0.92	0.94	0.88	0.78
PRJNA400072	0.6	0.85	0.9	0.88	0.87
PRJNA487636	0.73	0.87	0.89	0.83	0.89
CD Metagenomics_species
	PRJNA389280	SRP057027	PRJEB15371	PRJNA400072	PRJNA487636
PRJNA389280	0.87	0.82	0.85	0.86	0.8
SRP057027	0.76	0.94	0.89	0.88	0.83
PRJEB15371	0.71	0.87	0.98	0.89	0.86
PRJNA400072	0.63	0.82	0.93	0.93	0.9
PRJNA487636	0.66	0.83	0.97	0.92	0.88
CD Metagenomics_species (SRP057027)
	PRJNA389280	SRP057027	PRJEB15371	PRJNA400072	PRJNA487636
PRJNA389280	0.87	0.92	0.86	0.85	0.79
SRP057027	0.77	0.99	0.92	0.89	0.85
PRJEB15371	0.71	0.95	0.98	0.88	0.86
PRJNA400072	0.62	0.91	0.93	0.93	0.9
PRJNA487636	0.65	0.91	0.96	0.92	0.87
AS Metagenomics_genus
	PRJNA375935	PRJEB28545
PRJNA375935	0.93	0.57
PRJEB28545	0.74	0.88
AS Metagenomics_genus (PRJEB28545)
	PRJNA375935	PRJEB28545
PRJNA375935	0.92	0.61
PRJEB28545	0.72	0.97
AS Metagenomics_species
	PRJNA375935	PRJEB28545
PRJNA375935	0.95	0.61
PRJEB28545	0.59	0.91
AS Metagenomics_species (PRJEB28545)
	PRJNA375935	PRJEB28545
PRJNA375935	0.95	0.67
PRJEB28545	0.64	0.99
JA Amplicon_genus
	PRJNA282362	PRJNA379123
PRJNA282362	0.58	0.56
PRJNA379123	0.59	0.62
JA Amplicon_genus (PRJNA379123)
	PRJNA282362	PRJNA379123
PRJNA282362	0.61	0.56
PRJNA379123	0.64	0.93
NAFLD Amplicon_genus
	PRJNA540738	PRJNA246121	PRJNA382861
PRJNA540738	0.62	0.58	0.53
PRJNA246121	0.5	0.65	0.42
PRJNA382861	0.53	0.57	0.67
NAFLD Amplicon_genus (PRJNA540738)
	PRJNA540738	PRJNA246121	PRJNA382861
PRJNA540738	0.91	0.52	0.49
PRJNA246121	0.55	0.65	0.44
PRJNA382861	0.57	0.58	0.76

## Sheet: AUC of Silva
Supplementary Table 2
The internal and external cross validations by intra-cohort modeling with data classified by Silva and Greengenes database.
Non-diagonal values (i, j) refer to external validations where project i as the training dataset and project j as the testing dataset.
ASD_Silva
	PRJNA578223	PRJNA687773	PRJNA453621	PRJNA589343	PRJNA624252	PRJEB27306
PRJNA578223	0.93	0.45	0.5	0.56	0.44	0.62
PRJNA687773	0.36	0.66	0.51	0.55	0.68	0.47
PRJNA453621	0.56	0.53	0.92	0.59	0.63	0.54
PRJNA589343	0.38	0.52	0.57	0.95	0.57	0.55
PRJNA624252	0.52	0.54	0.51	0.46	0.73	0.41
PRJEB27306	0.71	0.37	0.49	0.48	0.31	0.53
ASD_Greengene
	PRJNA578223	PRJNA687773	PRJNA453621	PRJNA589343	PRJNA624252	PRJEB27306
PRJNA578223	0.92	0.32	0.35	0.38	0.5	0.5
PRJNA687773	0.42	0.58	0.53	0.49	0.63	0.45
PRJNA453621	0.43	0.52	0.85	0.43	0.62	0.54
PRJNA589343	0.44	0.54	0.63	0.9	0.61	0.46
PRJNA624252	0.61	0.51	0.55	0.58	0.62	0.51
PRJEB27306	0.62	0.48	0.44	0.51	0.55	0.53
PD_Silva
	PRJDB8639	PRJNA601994	PRJEB27564	PRJEB30615	PRJNA381395	PRJEB4927
PRJDB8639	0.68	0.57	0.63	0.68	0.52	0.59
PRJNA601994	0.6	0.66	0.56	0.49	0.47	0.61
PRJEB27564	0.69	0.6	0.67	0.63	0.49	0.79
PRJEB30615	0.72	0.58	0.64	0.67	0.65	0.69
PRJNA381395	0.53	0.56	0.54	0.56	0.56	0.52
PRJEB4927	0.65	0.55	0.72	0.61	0.62	0.71
PD_Greengene
	PRJDB8639	PRJNA601994	PRJEB27564	PRJEB30615	PRJNA381395	PRJEB4927
PRJDB8639	0.66	0.5	0.62	0.82	0.68	0.56
PRJNA601994	0.57	0.63	0.51	0.68	0.59	0.56
PRJEB27564	0.62	0.45	0.58	0.78	0.65	0.7
PRJEB30615	0.71	0.6	0.62	0.8	0.42	0.65
PRJNA381395	0.48	0.4	0.5	0.44	0.93	0.58
PRJEB4927	0.6	0.5	0.55	0.65	0.55	0.56
T2D_Silva
	PRJNA448494	PRJNA588353	PRJDB9608	PRJNA505546
PRJNA448494	0.84	0.54	0.51	0.47
PRJNA588353	0.63	0.86	0.54	0.48
PRJDB9608	0.53	0.56	0.71	0.63
PRJNA505546	0.53	0.41	0.52	0.65
T2D_Greengene
	PRJNA448494	PRJNA588353	PRJDB9608	PRJNA505546
PRJNA448494	0.89	0.72	0.61	0.55
PRJNA588353	0.78	0.86	0.54	0.5
PRJDB9608	0.57	0.39	0.61	0.5
PRJNA505546	0.61	0.4	0.49	0.71
