# Supplementary material for: Performance of Gut Microbiome as an Independent Diagnostic Tool for 20 Diseases: Cross-Cohort Validation of Machine-Learning Classifiers
Source: Gut Microbes. 2023 May 4;15(1):2205386. doi: 10.1080/19490976.2023.2205386 (PMC10161951; doi:10.1080/19490976.2023.2205386)
Supplement: Supplemental Material [file KGMI_A_2205386_SM1540.zip › Supplementary Material/Table S3.xlsx]

## Sheet: ANOVA ext-AUC
Supplementary Table 3. Different two-factor (disease category and data type) ANOVA format of the external validation AUC (Unbalanced design) with intra-cohort modeling.
Dataset only included disease with all three data types.
auc ~ data_type+disease_category
	Df	Sum Sq	Mean Sq	F value	Pr(>F)
data_type	2	1.11	0.5552	51.19	<2e-16	***
disease_category	3	1.864	0.6213	57.29	<2e-16	***
Residuals	262	2.841	0.0108
auc ~ disease_category+data_type
	Df	Sum Sq	Mean Sq	F value	Pr(>F)
disease_category	3	2.935	0.9784	90.22	<2e-16	***
data_type	2	0.039	0.0195	1.798	0.168
Residuals	262	2.841	0.0108
auc ~ disease_category*data_type
	Df	Sum Sq	Mean Sq	F value	Pr(>F)		R2
disease_category	3	2.9352	0.9784	91.78	<2e-16	***	0.504721
data_type	2	0.039	0.0195	1.829	0.163		0.00670524
disease_category:data_type	6	0.1123	0.0187	1.755	0.109
Residuals	256	2.729	0.0107
auc ~ data_type*disease_category
	Df	Sum Sq	Mean Sq	F value	Pr(>F)		R2
data_type	2	1.1103	0.5552	52.079	<2e-16	***	0.19093
disease_category	3	1.8638	0.6213	58.28	<2e-16	***	0.320496
data_type:disease_category	6	0.1123	0.0187	1.755	0.109
Residuals	256	2.729	0.0107
