# Supplementary material for: Performance of Gut Microbiome as an Independent Diagnostic Tool for 20 Diseases: Cross-Cohort Validation of Machine-Learning Classifiers
Source: Gut Microbes. 2023 May 4;15(1):2205386. doi: 10.1080/19490976.2023.2205386 (PMC10161951; doi:10.1080/19490976.2023.2205386)
Supplement: Supplemental Material [file KGMI_A_2205386_SM1540.zip › Supplementary Material/Table S4.xlsx]

## Sheet: linear regression
Supplementary Table 4. The linear regression models for the number of training sample to external AUC (median) by SCM.
Diseases with more than 5 cohorts，included ASD(Amplicon), PD(Amplicon), CRC(mNGS), CD(mNGS)
ASD
y = 0.505 + 0.000122x
Residuals:
Min 1Q Median 3Q Max
-0.034329 -0.005740 -0.000147 0.006845 0.020541
Coefficients:
Estimate Std. Error t value Pr(>|t|)
(Intercept) 5.051e-01 5.448e-03 92.719 < 2e-16 ***
num 1.222e-04 2.568e-05 4.759 0.00012 ***
---
Signif. codes: 0 ‘***’ 0.001 ‘**’ 0.01 ‘*’ 0.05 ‘.’ 0.1 ‘ ’ 1
Residual standard error: 0.0142 on 20 degrees of freedom
Multiple R-squared: 0.5311, Adjusted R-squared: 0.5076
F-statistic: 22.65 on 1 and 20 DF, p-value: 0.0001198
PD
y = 0.568 + 5.45*10e-5x
Residuals:
Min 1Q Median 3Q Max
-0.045658 -0.010350 0.005305 0.012887 0.030667
Coefficients:
Estimate Std. Error t value Pr(>|t|)
(Intercept) 0.5683198 0.0049489 114.838 < 2e-16 ***
num 0.0000545 0.0000109 4.998 1.13e-05 ***
---
Signif. codes: 0 ‘***’ 0.001 ‘**’ 0.01 ‘*’ 0.05 ‘.’ 0.1 ‘ ’ 1
Residual standard error: 0.01738 on 41 degrees of freedom
Multiple R-squared: 0.3786, Adjusted R-squared: 0.3635
F-statistic: 24.98 on 1 and 41 DF, p-value: 1.128e-05
CRC_genus
y = 0.723 + 7.46*10e-5x
Residuals:
Min 1Q Median 3Q Max
-0.077725 -0.009649 0.002325 0.014799 0.027969
Coefficients:
Estimate Std. Error t value Pr(>|t|)
(Intercept) 7.232e-01 5.495e-03 131.612 < 2e-16 ***
num 7.465e-05 1.716e-05 4.349 0.000112 ***
---
Signif. codes: 0 ‘***’ 0.001 ‘**’ 0.01 ‘*’ 0.05 ‘.’ 0.1 ‘ ’ 1
Residual standard error: 0.01976 on 35 degrees of freedom
Multiple R-squared: 0.3508, Adjusted R-squared: 0.3323
F-statistic: 18.92 on 1 and 35 DF, p-value: 0.0001124
CD_genus
y = 0.824 - 3.76*10e-5x
Residuals:
Min 1Q Median 3Q Max
-0.074281 -0.006901 0.003720 0.011782 0.023352
Coefficients:
Estimate Std. Error t value Pr(>|t|)
(Intercept) 8.240e-01 6.188e-03 133.16 <2e-16 ***
num -3.764e-05 2.987e-05 -1.26 0.219
---
Signif. codes: 0 ‘***’ 0.001 ‘**’ 0.01 ‘*’ 0.05 ‘.’ 0.1 ‘ ’ 1
Residual standard error: 0.01944 on 25 degrees of freedom
Multiple R-squared: 0.05973, Adjusted R-squared: 0.02212
F-statistic: 1.588 on 1 and 25 DF, p-value: 0.2192
CRC_species
y = 0.707 + 0.000151*x
Residuals:
Min 1Q Median 3Q Max
-0.115605 -0.021888 0.009289 0.026782 0.044488
Coefficients:
Estimate Std. Error t value Pr(>|t|)
(Intercept) 7.071e-01 1.297e-02 54.530 < 2e-16 ***
num 1.511e-04 4.109e-05 3.678 0.000952 ***
---
Signif. codes: 0 ‘***’ 0.001 ‘**’ 0.01 ‘*’ 0.05 ‘.’ 0.1 ‘ ’ 1
Residual standard error: 0.03938 on 29 degrees of freedom
Multiple R-squared: 0.3181, Adjusted R-squared: 0.2946
F-statistic: 13.53 on 1 and 29 DF, p-value: 0.0009522
CRC_species
y = 0.845 + 0.000106*x
Residuals:
Min 1Q Median 3Q Max
-0.040140 -0.010160 0.006441 0.011144 0.020702
Coefficients:
Estimate Std. Error t value Pr(>|t|)
(Intercept) 0.8449512 0.0066890 126.320 <2e-16 ***
num 0.0001058 0.0000402 2.633 0.0181 *
---
Signif. codes: 0 ‘***’ 0.001 ‘**’ 0.01 ‘*’ 0.05 ‘.’ 0.1 ‘ ’ 1
Residual standard error: 0.01591 on 16 degrees of freedom
Multiple R-squared: 0.3022, Adjusted R-squared: 0.2586
F-statistic: 6.931 on 1 and 16 DF, p-value: 0.0181
