# Supplementary material for: Performance of Gut Microbiome as an Independent Diagnostic Tool for 20 Diseases: Cross-Cohort Validation of Machine-Learning Classifiers
Source: Gut Microbes. 2023 May 4;15(1):2205386. doi: 10.1080/19490976.2023.2205386 (PMC10161951; doi:10.1080/19490976.2023.2205386)
Supplement: Supplemental Material [file KGMI_A_2205386_SM1540.zip › Supplementary Material/Table S5.xlsx]

## Sheet: Comparation of  AUC
Supplementary Table 5
Comparation between our internal AUCs with inter-cohort modeling and corresponding literatures'.
projects	disease	profiling	AUC	final_AUC	AUC-final_AUC	PMID
PRJNA496408	MCI	16S	0.89	0.49	0.4	31063846
PRJNA496408	AD	16S	0.94	0.72	0.22	31063846
PRJNA686821	ASD	mNGS	0.826	0.62	0.206	34312160
PRJEB13092	CFS	16S	0.89	0.73	0.16	27338587
PRJEB4336	Obesity	mNGS	0.78	0.65	0.13	23985870
PRJNA450340	RA	16S	0.93	0.81	0.12	30545401
PRJEB1786	T2D	mNGS	0.71	0.59	0.12	23719380
PRJNA433459	PD	mNGS	0.896	0.79	0.106	32844199
PRJNA589343	ASD	16S	0.9944	0.91	0.0844	32912596
PRJNA422434	T2D	mNGS	0.81	0.73	0.08	23023125
PRJNA450340	MS	16S	0.94	0.86	0.08	30545401
PRJNA450340	UC	16S	0.9	0.84	0.06	30545401
PRJEB4927	PD	16S	0.722	0.69	0.032	25476529
PRJNA453621	ASD	16S	0.93	0.9	0.03	32312186
PRJNA400072	CD	mNGS	0.93	0.91	0.02	30531976
PRJEB12123	Obesity	mNGS	0.921	0.92	0.001	28628112
PRJNA450340	CD	16S	0.95	0.97	-0.02	30545401
PRJNA633959	AD	16S	0.836	0.86	-0.024	33614635
PRJNA375935	AS	mNGS	0.9261	0.96	-0.0339	28750650
PRJEB27928	CRC	mNGS	0.79	0.83	-0.04	30936547
SRP057027	CD	mNGS	0.93	0.99	-0.06	26468751
PRJEB6070	CRC	mNGS	0.85	0.91	-0.06	25432777
PRJNA445763	LC	16S	0.79	0.96	-0.17	29780327

## Sheet: PRJEB13092 check
For PRJEB13092 (CFS), we found the most important two features were not taxon but additional meta-data in the TableS1 of the corresponding reference.
										s
TableS1 of the corresponding reference (doi: 10.1186/s40168-016-0171-4).

## Sheet: PRJNA686821 check
For PRJNA686821 (ASD) 22, we found the reported internal AUC 0.82 was modeled by five top features that were selected from ALL SAMPLES (figure 2CD, methods in the corresponding reference), which could be over-fitting issues caused by label leakage.
figure 2CD in the corresponding reference (doi: 10.1136/gutjnl-2020-324015)
result description of figure2CD
methods in the corresponding reference (doi: 10.1136/gutjnl-2020-324015), which indicated all sample information were used.

## Sheet: PRJNA496408 check
For PRJNA496408 23 (including MCI and AD), we found the reported internal AUC 0.89 and 0.94 was modeled by selected top features used by ALL SAMPLES in the training dataset (result in the corresponding reference), which could be over-fitting issues caused by label leakage.
description in the corresponding reference (doi:10.1016/j.bbi.2019.05.008)

## Sheet: Re-evaluation of AUC
Supplementary Table 5
Re-evaluation of the excellent validation results in independent cohorts reported for several literatures.
projects	disease	reference PMID	disease_fullname	evaluation
PRJEB8708	HCC	30045880	Hepatocellular carcinoma	The literature did not provide validation cohort raw data meta information in NCBI.
PRJNA686821	ASD	34312160	Autism Spectrum Disorder	The literature did not provide validation cohort raw data meta information in NCBI.
