# Supplementary material for: Performance of Gut Microbiome as an Independent Diagnostic Tool for 20 Diseases: Cross-Cohort Validation of Machine-Learning Classifiers
Source: Gut Microbes. 2023 May 4;15(1):2205386. doi: 10.1080/19490976.2023.2205386 (PMC10161951; doi:10.1080/19490976.2023.2205386)
Supplement: Supplemental Material [file KGMI_A_2205386_SM1540.zip › Supplementary Material/Table S6.xlsx]

## Sheet: AUPRC
Supplementary Table 6
The AUPRC with intra-cohort modeling of all disease.
TR	TE	auprc	method	disease	data_type	taxon	group1	group2	level
PRJNA453829	PRJNA453829	0.809223	self	CRC	Amplicon	genus	Intestinal	Intestinal	Amplicon_genus
PRJNA445640	PRJNA453829	0.796242	external	CRC	Amplicon	genus	Intestinal	Intestinal	Amplicon_genus
PRJNA453829	PRJNA445640	0.848536	external	CRC	Amplicon	genus	Intestinal	Intestinal	Amplicon_genus
PRJNA445640	PRJNA445640	0.994636	self	CRC	Amplicon	genus	Intestinal	Intestinal	Amplicon_genus
PRJEB10878	PRJEB10878	0.850926	self	CRC	Metagenomics	genus	Intestinal	Intestinal	Metagenomics_genus
PRJEB27928	PRJEB10878	0.828204	external	CRC	Metagenomics	genus	Intestinal	Intestinal	Metagenomics_genus
PRJEB7774	PRJEB10878	0.78456	external	CRC	Metagenomics	genus	Intestinal	Intestinal	Metagenomics_genus
PRJEB12449	PRJEB10878	0.81861	external	CRC	Metagenomics	genus	Intestinal	Intestinal	Metagenomics_genus
PRJDB4176	PRJEB10878	0.855066	external	CRC	Metagenomics	genus	Intestinal	Intestinal	Metagenomics_genus
PRJEB6070	PRJEB10878	0.811255	external	CRC	Metagenomics	genus	Intestinal	Intestinal	Metagenomics_genus
PRJNA447983	PRJEB10878	0.795694	external	CRC	Metagenomics	genus	Intestinal	Intestinal	Metagenomics_genus
PRJEB10878	PRJEB27928	0.737896	external	CRC	Metagenomics	genus	Intestinal	Intestinal	Metagenomics_genus
PRJEB27928	PRJEB27928	0.731665	self	CRC	Metagenomics	genus	Intestinal	Intestinal	Metagenomics_genus
PRJEB7774	PRJEB27928	0.611691	external	CRC	Metagenomics	genus	Intestinal	Intestinal	Metagenomics_genus
PRJEB12449	PRJEB27928	0.414684	external	CRC	Metagenomics	genus	Intestinal	Intestinal	Metagenomics_genus
PRJDB4176	PRJEB27928	0.70328	external	CRC	Metagenomics	genus	Intestinal	Intestinal	Metagenomics_genus
PRJEB6070	PRJEB27928	0.518428	external	CRC	Metagenomics	genus	Intestinal	Intestinal	Metagenomics_genus
PRJNA447983	PRJEB27928	0.766214	external	CRC	Metagenomics	genus	Intestinal	Intestinal	Metagenomics_genus
PRJEB10878	PRJEB7774	0.775227	external	CRC	Metagenomics	genus	Intestinal	Intestinal	Metagenomics_genus
PRJEB27928	PRJEB7774	0.791006	external	CRC	Metagenomics	genus	Intestinal	Intestinal	Metagenomics_genus
PRJEB7774	PRJEB7774	0.860074	self	CRC	Metagenomics	genus	Intestinal	Intestinal	Metagenomics_genus
PRJEB12449	PRJEB7774	0.824485	external	CRC	Metagenomics	genus	Intestinal	Intestinal	Metagenomics_genus
PRJDB4176	PRJEB7774	0.737756	external	CRC	Metagenomics	genus	Intestinal	Intestinal	Metagenomics_genus
PRJEB6070	PRJEB7774	0.730688	external	CRC	Metagenomics	genus	Intestinal	Intestinal	Metagenomics_genus
PRJNA447983	PRJEB7774	0.805137	external	CRC	Metagenomics	genus	Intestinal	Intestinal	Metagenomics_genus
PRJEB10878	PRJEB12449	0.692183	external	CRC	Metagenomics	genus	Intestinal	Intestinal	Metagenomics_genus
PRJEB27928	PRJEB12449	0.697511	external	CRC	Metagenomics	genus	Intestinal	Intestinal	Metagenomics_genus
PRJEB7774	PRJEB12449	0.670541	external	CRC	Metagenomics	genus	Intestinal	Intestinal	Metagenomics_genus
PRJEB12449	PRJEB12449	0.601573	self	CRC	Metagenomics	genus	Intestinal	Intestinal	Metagenomics_genus
PRJDB4176	PRJEB12449	0.678927	external	CRC	Metagenomics	genus	Intestinal	Intestinal	Metagenomics_genus
PRJEB6070	PRJEB12449	0.610236	external	CRC	Metagenomics	genus	Intestinal	Intestinal	Metagenomics_genus
PRJNA447983	PRJEB12449	0.6796	external	CRC	Metagenomics	genus	Intestinal	Intestinal	Metagenomics_genus
PRJEB10878	PRJDB4176	0.836699	external	CRC	Metagenomics	genus	Intestinal	Intestinal	Metagenomics_genus
PRJEB27928	PRJDB4176	0.751482	external	CRC	Metagenomics	genus	Intestinal	Intestinal	Metagenomics_genus
PRJEB7774	PRJDB4176	0.77604	external	CRC	Metagenomics	genus	Intestinal	Intestinal	Metagenomics_genus
PRJEB12449	PRJDB4176	0.753426	external	CRC	Metagenomics	genus	Intestinal	Intestinal	Metagenomics_genus
PRJDB4176	PRJDB4176	0.703842	self	CRC	Metagenomics	genus	Intestinal	Intestinal	Metagenomics_genus
PRJEB6070	PRJDB4176	0.523293	external	CRC	Metagenomics	genus	Intestinal	Intestinal	Metagenomics_genus
PRJNA447983	PRJDB4176	0.827523	external	CRC	Metagenomics	genus	Intestinal	Intestinal	Metagenomics_genus
PRJEB10878	PRJEB6070	0.835247	external	CRC	Metagenomics	genus	Intestinal	Intestinal	Metagenomics_genus
PRJEB27928	PRJEB6070	0.826047	external	CRC	Metagenomics	genus	Intestinal	Intestinal	Metagenomics_genus
PRJEB7774	PRJEB6070	0.816524	external	CRC	Metagenomics	genus	Intestinal	Intestinal	Metagenomics_genus
PRJEB12449	PRJEB6070	0.854439	external	CRC	Metagenomics	genus	Intestinal	Intestinal	Metagenomics_genus
PRJDB4176	PRJEB6070	0.786788	external	CRC	Metagenomics	genus	Intestinal	Intestinal	Metagenomics_genus
PRJEB6070	PRJEB6070	0.884313	self	CRC	Metagenomics	genus	Intestinal	Intestinal	Metagenomics_genus
PRJNA447983	PRJEB6070	0.728732	external	CRC	Metagenomics	genus	Intestinal	Intestinal	Metagenomics_genus
PRJEB10878	PRJNA447983	0.83137	external	CRC	Metagenomics	genus	Intestinal	Intestinal	Metagenomics_genus
PRJEB27928	PRJNA447983	0.851124	external	CRC	Metagenomics	genus	Intestinal	Intestinal	Metagenomics_genus
PRJEB7774	PRJNA447983	0.672499	external	CRC	Metagenomics	genus	Intestinal	Intestinal	Metagenomics_genus
PRJEB12449	PRJNA447983	0.738043	external	CRC	Metagenomics	genus	Intestinal	Intestinal	Metagenomics_genus
PRJDB4176	PRJNA447983	0.78874	external	CRC	Metagenomics	genus	Intestinal	Intestinal	Metagenomics_genus
PRJEB6070	PRJNA447983	0.625217	external	CRC	Metagenomics	genus	Intestinal	Intestinal	Metagenomics_genus
PRJNA447983	PRJNA447983	0.835469	self	CRC	Metagenomics	genus	Intestinal	Intestinal	Metagenomics_genus
PRJEB10878	PRJEB10878	0.870642	self	CRC	Metagenomics	species	Intestinal	Intestinal	Metagenomics_species
PRJEB27928	PRJEB10878	0.863364	external	CRC	Metagenomics	species	Intestinal	Intestinal	Metagenomics_species
PRJEB7774	PRJEB10878	0.77594	external	CRC	Metagenomics	species	Intestinal	Intestinal	Metagenomics_species
PRJEB12449	PRJEB10878	0.872705	external	CRC	Metagenomics	species	Intestinal	Intestinal	Metagenomics_species
PRJDB4176	PRJEB10878	0.830648	external	CRC	Metagenomics	species	Intestinal	Intestinal	Metagenomics_species
PRJEB6070	PRJEB10878	0.870711	external	CRC	Metagenomics	species	Intestinal	Intestinal	Metagenomics_species
PRJNA447983	PRJEB10878	0.811342	external	CRC	Metagenomics	species	Intestinal	Intestinal	Metagenomics_species
PRJEB10878	PRJEB27928	0.704818	external	CRC	Metagenomics	species	Intestinal	Intestinal	Metagenomics_species
PRJEB27928	PRJEB27928	0.716417	self	CRC	Metagenomics	species	Intestinal	Intestinal	Metagenomics_species
PRJEB7774	PRJEB27928	0.54093	external	CRC	Metagenomics	species	Intestinal	Intestinal	Metagenomics_species
PRJEB12449	PRJEB27928	0.68127	external	CRC	Metagenomics	species	Intestinal	Intestinal	Metagenomics_species
PRJDB4176	PRJEB27928	0.545214	external	CRC	Metagenomics	species	Intestinal	Intestinal	Metagenomics_species
PRJEB6070	PRJEB27928	0.66644	external	CRC	Metagenomics	species	Intestinal	Intestinal	Metagenomics_species
PRJNA447983	PRJEB27928	0.642896	external	CRC	Metagenomics	species	Intestinal	Intestinal	Metagenomics_species
PRJEB10878	PRJEB7774	0.764561	external	CRC	Metagenomics	species	Intestinal	Intestinal	Metagenomics_species
PRJEB27928	PRJEB7774	0.791085	external	CRC	Metagenomics	species	Intestinal	Intestinal	Metagenomics_species
PRJEB7774	PRJEB7774	0.866186	self	CRC	Metagenomics	species	Intestinal	Intestinal	Metagenomics_species
PRJEB12449	PRJEB7774	0.876649	external	CRC	Metagenomics	species	Intestinal	Intestinal	Metagenomics_species
PRJDB4176	PRJEB7774	0.698348	external	CRC	Metagenomics	species	Intestinal	Intestinal	Metagenomics_species
PRJEB6070	PRJEB7774	0.799096	external	CRC	Metagenomics	species	Intestinal	Intestinal	Metagenomics_species
PRJNA447983	PRJEB7774	0.747276	external	CRC	Metagenomics	species	Intestinal	Intestinal	Metagenomics_species
PRJEB10878	PRJEB12449	0.754532	external	CRC	Metagenomics	species	Intestinal	Intestinal	Metagenomics_species
PRJEB27928	PRJEB12449	0.733229	external	CRC	Metagenomics	species	Intestinal	Intestinal	Metagenomics_species
PRJEB7774	PRJEB12449	0.671949	external	CRC	Metagenomics	species	Intestinal	Intestinal	Metagenomics_species
PRJEB12449	PRJEB12449	0.588959	self	CRC	Metagenomics	species	Intestinal	Intestinal	Metagenomics_species
PRJDB4176	PRJEB12449	0.625939	external	CRC	Metagenomics	species	Intestinal	Intestinal	Metagenomics_species
PRJEB6070	PRJEB12449	0.626607	external	CRC	Metagenomics	species	Intestinal	Intestinal	Metagenomics_species
PRJNA447983	PRJEB12449	0.671918	external	CRC	Metagenomics	species	Intestinal	Intestinal	Metagenomics_species
PRJEB10878	PRJDB4176	0.784641	external	CRC	Metagenomics	species	Intestinal	Intestinal	Metagenomics_species
PRJEB27928	PRJDB4176	0.730797	external	CRC	Metagenomics	species	Intestinal	Intestinal	Metagenomics_species
PRJEB7774	PRJDB4176	0.781532	external	CRC	Metagenomics	species	Intestinal	Intestinal	Metagenomics_species
PRJEB12449	PRJDB4176	0.816959	external	CRC	Metagenomics	species	Intestinal	Intestinal	Metagenomics_species
PRJDB4176	PRJDB4176	0.677553	self	CRC	Metagenomics	species	Intestinal	Intestinal	Metagenomics_species
PRJEB6070	PRJDB4176	0.798435	external	CRC	Metagenomics	species	Intestinal	Intestinal	Metagenomics_species
PRJNA447983	PRJDB4176	0.800229	external	CRC	Metagenomics	species	Intestinal	Intestinal	Metagenomics_species
PRJEB10878	PRJEB6070	0.816724	external	CRC	Metagenomics	species	Intestinal	Intestinal	Metagenomics_species
PRJEB27928	PRJEB6070	0.828845	external	CRC	Metagenomics	species	Intestinal	Intestinal	Metagenomics_species
PRJEB7774	PRJEB6070	0.817241	external	CRC	Metagenomics	species	Intestinal	Intestinal	Metagenomics_species
PRJEB12449	PRJEB6070	0.816594	external	CRC	Metagenomics	species	Intestinal	Intestinal	Metagenomics_species
PRJDB4176	PRJEB6070	0.786174	external	CRC	Metagenomics	species	Intestinal	Intestinal	Metagenomics_species
PRJEB6070	PRJEB6070	0.934165	self	CRC	Metagenomics	species	Intestinal	Intestinal	Metagenomics_species
PRJNA447983	PRJEB6070	0.769373	external	CRC	Metagenomics	species	Intestinal	Intestinal	Metagenomics_species
PRJEB10878	PRJNA447983	0.749932	external	CRC	Metagenomics	species	Intestinal	Intestinal	Metagenomics_species
PRJEB27928	PRJNA447983	0.804018	external	CRC	Metagenomics	species	Intestinal	Intestinal	Metagenomics_species
PRJEB7774	PRJNA447983	0.747007	external	CRC	Metagenomics	species	Intestinal	Intestinal	Metagenomics_species
PRJEB12449	PRJNA447983	0.801968	external	CRC	Metagenomics	species	Intestinal	Intestinal	Metagenomics_species
PRJDB4176	PRJNA447983	0.788709	external	CRC	Metagenomics	species	Intestinal	Intestinal	Metagenomics_species
PRJEB6070	PRJNA447983	0.71505	external	CRC	Metagenomics	species	Intestinal	Intestinal	Metagenomics_species
PRJNA447983	PRJNA447983	0.885277	self	CRC	Metagenomics	species	Intestinal	Intestinal	Metagenomics_species
PRJNA422434	PRJNA422434	0.646534	self	T2D	Metagenomics	genus	Metabolic	non-Intestinal	Metagenomics_genus
PRJEB1786	PRJNA422434	0.549869	external	T2D	Metagenomics	genus	Metabolic	non-Intestinal	Metagenomics_genus
PRJNA422434	PRJEB1786	0.337722	external	T2D	Metagenomics	genus	Metabolic	non-Intestinal	Metagenomics_genus
PRJEB1786	PRJEB1786	0.405845	self	T2D	Metagenomics	genus	Metabolic	non-Intestinal	Metagenomics_genus
PRJNA422434	PRJNA422434	0.692742	self	T2D	Metagenomics	species	Metabolic	non-Intestinal	Metagenomics_species
PRJEB1786	PRJNA422434	0.572428	external	T2D	Metagenomics	species	Metabolic	non-Intestinal	Metagenomics_species
PRJNA422434	PRJEB1786	0.366808	external	T2D	Metagenomics	species	Metabolic	non-Intestinal	Metagenomics_species
PRJEB1786	PRJEB1786	0.503987	self	T2D	Metagenomics	species	Metabolic	non-Intestinal	Metagenomics_species
PRJNA448494	PRJNA448494	0.913554	self	T2D	Amplicon	genus	Metabolic	non-Intestinal	Amplicon_genus
PRJNA588353	PRJNA448494	0.768296	external	T2D	Amplicon	genus	Metabolic	non-Intestinal	Amplicon_genus
PRJDB9608	PRJNA448494	0.679788	external	T2D	Amplicon	genus	Metabolic	non-Intestinal	Amplicon_genus
PRJNA505546	PRJNA448494	0.661717	external	T2D	Amplicon	genus	Metabolic	non-Intestinal	Amplicon_genus
PRJNA448494	PRJNA588353	0.707514	external	T2D	Amplicon	genus	Metabolic	non-Intestinal	Amplicon_genus
PRJNA588353	PRJNA588353	0.774568	self	T2D	Amplicon	genus	Metabolic	non-Intestinal	Amplicon_genus
PRJDB9608	PRJNA588353	0.428367	external	T2D	Amplicon	genus	Metabolic	non-Intestinal	Amplicon_genus
PRJNA505546	PRJNA588353	0.428649	external	T2D	Amplicon	genus	Metabolic	non-Intestinal	Amplicon_genus
PRJNA448494	PRJDB9608	0.634218	external	T2D	Amplicon	genus	Metabolic	non-Intestinal	Amplicon_genus
PRJNA588353	PRJDB9608	0.555404	external	T2D	Amplicon	genus	Metabolic	non-Intestinal	Amplicon_genus
PRJDB9608	PRJDB9608	0.565584	self	T2D	Amplicon	genus	Metabolic	non-Intestinal	Amplicon_genus
PRJNA505546	PRJDB9608	0.528689	external	T2D	Amplicon	genus	Metabolic	non-Intestinal	Amplicon_genus
PRJNA448494	PRJNA505546	0.806718	external	T2D	Amplicon	genus	Metabolic	non-Intestinal	Amplicon_genus
PRJNA588353	PRJNA505546	0.64555	external	T2D	Amplicon	genus	Metabolic	non-Intestinal	Amplicon_genus
PRJDB9608	PRJNA505546	0.677318	external	T2D	Amplicon	genus	Metabolic	non-Intestinal	Amplicon_genus
PRJNA505546	PRJNA505546	0.787516	self	T2D	Amplicon	genus	Metabolic	non-Intestinal	Amplicon_genus
PRJEB4336	PRJEB4336	0.734685	self	Obesity	Metagenomics	genus	Metabolic	non-Intestinal	Metagenomics_genus
PRJEB12123	PRJEB4336	0.69377	external	Obesity	Metagenomics	genus	Metabolic	non-Intestinal	Metagenomics_genus
PRJEB4336	PRJEB12123	0.561375	external	Obesity	Metagenomics	genus	Metabolic	non-Intestinal	Metagenomics_genus
PRJEB12123	PRJEB12123	0.837515	self	Obesity	Metagenomics	genus	Metabolic	non-Intestinal	Metagenomics_genus
PRJEB4336	PRJEB4336	0.734412	self	Obesity	Metagenomics	species	Metabolic	non-Intestinal	Metagenomics_species
PRJEB12123	PRJEB4336	0.752032	external	Obesity	Metagenomics	species	Metabolic	non-Intestinal	Metagenomics_species
PRJEB4336	PRJEB12123	0.641464	external	Obesity	Metagenomics	species	Metabolic	non-Intestinal	Metagenomics_species
PRJEB12123	PRJEB12123	0.909069	self	Obesity	Metagenomics	species	Metabolic	non-Intestinal	Metagenomics_species
PRJEB6997	PRJEB6997	0.284151	self	Overweight	Metagenomics	genus	Metabolic	non-Intestinal	Metagenomics_genus
PRJEB4336	PRJEB6997	0.26695	external	Overweight	Metagenomics	genus	Metabolic	non-Intestinal	Metagenomics_genus
PRJEB6997	PRJEB4336	0.505883	external	Overweight	Metagenomics	genus	Metabolic	non-Intestinal	Metagenomics_genus
PRJEB4336	PRJEB4336	0.882144	self	Overweight	Metagenomics	genus	Metabolic	non-Intestinal	Metagenomics_genus
PRJEB6997	PRJEB6997	0.360986	self	Overweight	Metagenomics	species	Metabolic	non-Intestinal	Metagenomics_species
PRJEB4336	PRJEB6997	0.335597	external	Overweight	Metagenomics	species	Metabolic	non-Intestinal	Metagenomics_species
PRJEB6997	PRJEB4336	0.597593	external	Overweight	Metagenomics	species	Metabolic	non-Intestinal	Metagenomics_species
PRJEB4336	PRJEB4336	0.920024	self	Overweight	Metagenomics	species	Metabolic	non-Intestinal	Metagenomics_species
PRJEB7774	PRJEB7774	0.534817	self	Adenoma	Metagenomics	genus	Intestinal	Intestinal	Metagenomics_genus
PRJEB6070	PRJEB7774	0.503911	external	Adenoma	Metagenomics	genus	Intestinal	Intestinal	Metagenomics_genus
PRJNA447983	PRJEB7774	0.499016	external	Adenoma	Metagenomics	genus	Intestinal	Intestinal	Metagenomics_genus
PRJEB7774	PRJEB6070	0.363991	external	Adenoma	Metagenomics	genus	Intestinal	Intestinal	Metagenomics_genus
PRJEB6070	PRJEB6070	0.410282	self	Adenoma	Metagenomics	genus	Intestinal	Intestinal	Metagenomics_genus
PRJNA447983	PRJEB6070	0.460249	external	Adenoma	Metagenomics	genus	Intestinal	Intestinal	Metagenomics_genus
PRJEB7774	PRJNA447983	0.415604	external	Adenoma	Metagenomics	genus	Intestinal	Intestinal	Metagenomics_genus
PRJEB6070	PRJNA447983	0.619582	external	Adenoma	Metagenomics	genus	Intestinal	Intestinal	Metagenomics_genus
PRJNA447983	PRJNA447983	0.44191	self	Adenoma	Metagenomics	genus	Intestinal	Intestinal	Metagenomics_genus
PRJEB7774	PRJEB7774	0.407342	self	Adenoma	Metagenomics	species	Intestinal	Intestinal	Metagenomics_species
PRJEB6070	PRJEB7774	0.588028	external	Adenoma	Metagenomics	species	Intestinal	Intestinal	Metagenomics_species
PRJNA447983	PRJEB7774	0.429546	external	Adenoma	Metagenomics	species	Intestinal	Intestinal	Metagenomics_species
PRJEB7774	PRJEB6070	0.415556	external	Adenoma	Metagenomics	species	Intestinal	Intestinal	Metagenomics_species
PRJEB6070	PRJEB6070	0.489373	self	Adenoma	Metagenomics	species	Intestinal	Intestinal	Metagenomics_species
PRJNA447983	PRJEB6070	0.511202	external	Adenoma	Metagenomics	species	Intestinal	Intestinal	Metagenomics_species
PRJEB7774	PRJNA447983	0.527993	external	Adenoma	Metagenomics	species	Intestinal	Intestinal	Metagenomics_species
PRJEB6070	PRJNA447983	0.512583	external	Adenoma	Metagenomics	species	Intestinal	Intestinal	Metagenomics_species
PRJNA447983	PRJNA447983	0.562504	self	Adenoma	Metagenomics	species	Intestinal	Intestinal	Metagenomics_species
PRJNA353587	PRJNA353587	0.983019	self	CDI	Amplicon	genus	Intestinal	Intestinal	Amplicon_genus
PRJNA379979	PRJNA353587	0.949978	external	CDI	Amplicon	genus	Intestinal	Intestinal	Amplicon_genus
PRJNA353587	PRJNA379979	0.757291	external	CDI	Amplicon	genus	Intestinal	Intestinal	Amplicon_genus
PRJNA379979	PRJNA379979	0.998931	self	CDI	Amplicon	genus	Intestinal	Intestinal	Amplicon_genus
PRJNA633959	PRJNA633959	0.856513	self	AD	Amplicon	genus	Mental	non-Intestinal	Amplicon_genus
PRJNA496408	PRJNA633959	0.530507	external	AD	Amplicon	genus	Mental	non-Intestinal	Amplicon_genus
PRJNA489760	PRJNA633959	0.655952	external	AD	Amplicon	genus	Mental	non-Intestinal	Amplicon_genus
PRJNA554111	PRJNA633959	0.531684	external	AD	Amplicon	genus	Mental	non-Intestinal	Amplicon_genus
PRJNA633959	PRJNA496408	0.509947	external	AD	Amplicon	genus	Mental	non-Intestinal	Amplicon_genus
PRJNA496408	PRJNA496408	0.577599	self	AD	Amplicon	genus	Mental	non-Intestinal	Amplicon_genus
PRJNA489760	PRJNA496408	0.572986	external	AD	Amplicon	genus	Mental	non-Intestinal	Amplicon_genus
PRJNA554111	PRJNA496408	0.540204	external	AD	Amplicon	genus	Mental	non-Intestinal	Amplicon_genus
PRJNA633959	PRJNA489760	0.67377	external	AD	Amplicon	genus	Mental	non-Intestinal	Amplicon_genus
PRJNA496408	PRJNA489760	0.630213	external	AD	Amplicon	genus	Mental	non-Intestinal	Amplicon_genus
PRJNA489760	PRJNA489760	0.972227	self	AD	Amplicon	genus	Mental	non-Intestinal	Amplicon_genus
PRJNA554111	PRJNA489760	0.556384	external	AD	Amplicon	genus	Mental	non-Intestinal	Amplicon_genus
PRJNA633959	PRJNA554111	0.464381	external	AD	Amplicon	genus	Mental	non-Intestinal	Amplicon_genus
PRJNA496408	PRJNA554111	0.62478	external	AD	Amplicon	genus	Mental	non-Intestinal	Amplicon_genus
PRJNA489760	PRJNA554111	0.581176	external	AD	Amplicon	genus	Mental	non-Intestinal	Amplicon_genus
PRJNA554111	PRJNA554111	0.495606	self	AD	Amplicon	genus	Mental	non-Intestinal	Amplicon_genus
PRJNA489760	PRJNA489760	0.970728	self	MCI	Amplicon	genus	Mental	non-Intestinal	Amplicon_genus
PRJNA496408	PRJNA489760	0.419587	external	MCI	Amplicon	genus	Mental	non-Intestinal	Amplicon_genus
PRJNA489760	PRJNA496408	0.52046	external	MCI	Amplicon	genus	Mental	non-Intestinal	Amplicon_genus
PRJNA496408	PRJNA496408	0.496946	self	MCI	Amplicon	genus	Mental	non-Intestinal	Amplicon_genus
PRJDB8639	PRJDB8639	0.763404	self	PD	Amplicon	genus	Mental	non-Intestinal	Amplicon_genus
PRJNA601994	PRJDB8639	0.660429	external	PD	Amplicon	genus	Mental	non-Intestinal	Amplicon_genus
PRJEB27564	PRJDB8639	0.731055	external	PD	Amplicon	genus	Mental	non-Intestinal	Amplicon_genus
PRJEB30615	PRJDB8639	0.817935	external	PD	Amplicon	genus	Mental	non-Intestinal	Amplicon_genus
PRJNA381395	PRJDB8639	0.788807	external	PD	Amplicon	genus	Mental	non-Intestinal	Amplicon_genus
PRJEB4927	PRJDB8639	0.720206	external	PD	Amplicon	genus	Mental	non-Intestinal	Amplicon_genus
PRJDB8639	PRJNA601994	0.666078	external	PD	Amplicon	genus	Mental	non-Intestinal	Amplicon_genus
PRJNA601994	PRJNA601994	0.727714	self	PD	Amplicon	genus	Mental	non-Intestinal	Amplicon_genus
PRJEB27564	PRJNA601994	0.604694	external	PD	Amplicon	genus	Mental	non-Intestinal	Amplicon_genus
PRJEB30615	PRJNA601994	0.720529	external	PD	Amplicon	genus	Mental	non-Intestinal	Amplicon_genus
PRJNA381395	PRJNA601994	0.652244	external	PD	Amplicon	genus	Mental	non-Intestinal	Amplicon_genus
PRJEB4927	PRJNA601994	0.646153	external	PD	Amplicon	genus	Mental	non-Intestinal	Amplicon_genus
PRJDB8639	PRJEB27564	0.613592	external	PD	Amplicon	genus	Mental	non-Intestinal	Amplicon_genus
PRJNA601994	PRJEB27564	0.531683	external	PD	Amplicon	genus	Mental	non-Intestinal	Amplicon_genus
PRJEB27564	PRJEB27564	0.592259	self	PD	Amplicon	genus	Mental	non-Intestinal	Amplicon_genus
PRJEB30615	PRJEB27564	0.668774	external	PD	Amplicon	genus	Mental	non-Intestinal	Amplicon_genus
PRJNA381395	PRJEB27564	0.75216	external	PD	Amplicon	genus	Mental	non-Intestinal	Amplicon_genus
PRJEB4927	PRJEB27564	0.581761	external	PD	Amplicon	genus	Mental	non-Intestinal	Amplicon_genus
PRJDB8639	PRJEB30615	0.848923	external	PD	Amplicon	genus	Mental	non-Intestinal	Amplicon_genus
PRJNA601994	PRJEB30615	0.723534	external	PD	Amplicon	genus	Mental	non-Intestinal	Amplicon_genus
PRJEB27564	PRJEB30615	0.819679	external	PD	Amplicon	genus	Mental	non-Intestinal	Amplicon_genus
PRJEB30615	PRJEB30615	0.856511	self	PD	Amplicon	genus	Mental	non-Intestinal	Amplicon_genus
PRJNA381395	PRJEB30615	0.732462	external	PD	Amplicon	genus	Mental	non-Intestinal	Amplicon_genus
PRJEB4927	PRJEB30615	0.744635	external	PD	Amplicon	genus	Mental	non-Intestinal	Amplicon_genus
PRJDB8639	PRJNA381395	0.605869	external	PD	Amplicon	genus	Mental	non-Intestinal	Amplicon_genus
PRJNA601994	PRJNA381395	0.566625	external	PD	Amplicon	genus	Mental	non-Intestinal	Amplicon_genus
PRJEB27564	PRJNA381395	0.489754	external	PD	Amplicon	genus	Mental	non-Intestinal	Amplicon_genus
PRJEB30615	PRJNA381395	0.308884	external	PD	Amplicon	genus	Mental	non-Intestinal	Amplicon_genus
PRJNA381395	PRJNA381395	0.930964	self	PD	Amplicon	genus	Mental	non-Intestinal	Amplicon_genus
PRJEB4927	PRJNA381395	0.360495	external	PD	Amplicon	genus	Mental	non-Intestinal	Amplicon_genus
PRJDB8639	PRJEB4927	0.562564	external	PD	Amplicon	genus	Mental	non-Intestinal	Amplicon_genus
PRJNA601994	PRJEB4927	0.575848	external	PD	Amplicon	genus	Mental	non-Intestinal	Amplicon_genus
PRJEB27564	PRJEB4927	0.667167	external	PD	Amplicon	genus	Mental	non-Intestinal	Amplicon_genus
PRJEB30615	PRJEB4927	0.677011	external	PD	Amplicon	genus	Mental	non-Intestinal	Amplicon_genus
PRJNA381395	PRJEB4927	0.758373	external	PD	Amplicon	genus	Mental	non-Intestinal	Amplicon_genus
PRJEB4927	PRJEB4927	0.554012	self	PD	Amplicon	genus	Mental	non-Intestinal	Amplicon_genus
PRJEB17784	PRJEB17784	0.682187	self	PD	Metagenomics	genus	Mental	non-Intestinal	Metagenomics_genus
PRJNA433459	PRJEB17784	0.640086	external	PD	Metagenomics	genus	Mental	non-Intestinal	Metagenomics_genus
PRJEB17784	PRJNA433459	0.702083	external	PD	Metagenomics	genus	Mental	non-Intestinal	Metagenomics_genus
PRJNA433459	PRJNA433459	0.631429	self	PD	Metagenomics	genus	Mental	non-Intestinal	Metagenomics_genus
PRJEB17784	PRJEB17784	0.672429	self	PD	Metagenomics	species	Mental	non-Intestinal	Metagenomics_species
PRJNA433459	PRJEB17784	0.491242	external	PD	Metagenomics	species	Mental	non-Intestinal	Metagenomics_species
PRJEB17784	PRJNA433459	0.74661	external	PD	Metagenomics	species	Mental	non-Intestinal	Metagenomics_species
PRJNA433459	PRJNA433459	0.771281	self	PD	Metagenomics	species	Mental	non-Intestinal	Metagenomics_species
PRJEB6997	PRJEB6997	0.75824	self	RA	Metagenomics	genus	Autoimmune	non-Intestinal	Metagenomics_genus
PRJNA356102	PRJEB6997	0.679983	external	RA	Metagenomics	genus	Autoimmune	non-Intestinal	Metagenomics_genus
PRJNA487636	PRJEB6997	0.706012	external	RA	Metagenomics	genus	Autoimmune	non-Intestinal	Metagenomics_genus
PRJEB6997	PRJNA356102	0.61252	external	RA	Metagenomics	genus	Autoimmune	non-Intestinal	Metagenomics_genus
PRJNA356102	PRJNA356102	0.662029	self	RA	Metagenomics	genus	Autoimmune	non-Intestinal	Metagenomics_genus
PRJNA487636	PRJNA356102	0.527	external	RA	Metagenomics	genus	Autoimmune	non-Intestinal	Metagenomics_genus
PRJEB6997	PRJNA487636	0.393757	external	RA	Metagenomics	genus	Autoimmune	non-Intestinal	Metagenomics_genus
PRJNA356102	PRJNA487636	0.210045	external	RA	Metagenomics	genus	Autoimmune	non-Intestinal	Metagenomics_genus
PRJNA487636	PRJNA487636	0.316612	self	RA	Metagenomics	genus	Autoimmune	non-Intestinal	Metagenomics_genus
PRJEB6997	PRJEB6997	0.875547	self	RA	Metagenomics	species	Autoimmune	non-Intestinal	Metagenomics_species
PRJNA356102	PRJEB6997	0.650171	external	RA	Metagenomics	species	Autoimmune	non-Intestinal	Metagenomics_species
PRJNA487636	PRJEB6997	0.65714	external	RA	Metagenomics	species	Autoimmune	non-Intestinal	Metagenomics_species
PRJEB6997	PRJNA356102	0.566607	external	RA	Metagenomics	species	Autoimmune	non-Intestinal	Metagenomics_species
PRJNA356102	PRJNA356102	0.642596	self	RA	Metagenomics	species	Autoimmune	non-Intestinal	Metagenomics_species
PRJNA487636	PRJNA356102	0.550981	external	RA	Metagenomics	species	Autoimmune	non-Intestinal	Metagenomics_species
PRJEB6997	PRJNA487636	0.277412	external	RA	Metagenomics	species	Autoimmune	non-Intestinal	Metagenomics_species
PRJNA356102	PRJNA487636	0.286256	external	RA	Metagenomics	species	Autoimmune	non-Intestinal	Metagenomics_species
PRJNA487636	PRJNA487636	0.504449	self	RA	Metagenomics	species	Autoimmune	non-Intestinal	Metagenomics_species
PRJNA450340	PRJNA450340	0.74518	self	RA	Amplicon	genus	Autoimmune	non-Intestinal	Amplicon_genus
PRJNA574565	PRJNA450340	0.531404	external	RA	Amplicon	genus	Autoimmune	non-Intestinal	Amplicon_genus
PRJNA450340	PRJNA574565	0.48076	external	RA	Amplicon	genus	Autoimmune	non-Intestinal	Amplicon_genus
PRJNA574565	PRJNA574565	0.778728	self	RA	Amplicon	genus	Autoimmune	non-Intestinal	Amplicon_genus
PRJNA450340	PRJNA450340	0.794559	self	MS	Amplicon	genus	Autoimmune	non-Intestinal	Amplicon_genus
PRJNA321051	PRJNA450340	0.652792	external	MS	Amplicon	genus	Autoimmune	non-Intestinal	Amplicon_genus
PRJNA450340	PRJNA321051	0.59675	external	MS	Amplicon	genus	Autoimmune	non-Intestinal	Amplicon_genus
PRJNA321051	PRJNA321051	0.563925	self	MS	Amplicon	genus	Autoimmune	non-Intestinal	Amplicon_genus
PRJNA578223	PRJNA578223	0.91176	self	ASD	Amplicon	genus	Mental	non-Intestinal	Amplicon_genus
PRJNA687773	PRJNA578223	0.47216	external	ASD	Amplicon	genus	Mental	non-Intestinal	Amplicon_genus
PRJNA453621	PRJNA578223	0.44144	external	ASD	Amplicon	genus	Mental	non-Intestinal	Amplicon_genus
PRJNA589343	PRJNA578223	0.424269	external	ASD	Amplicon	genus	Mental	non-Intestinal	Amplicon_genus
PRJNA624252	PRJNA578223	0.624676	external	ASD	Amplicon	genus	Mental	non-Intestinal	Amplicon_genus
PRJEB27306	PRJNA578223	0.577246	external	ASD	Amplicon	genus	Mental	non-Intestinal	Amplicon_genus
PRJNA578223	PRJNA687773	0.383082	external	ASD	Amplicon	genus	Mental	non-Intestinal	Amplicon_genus
PRJNA687773	PRJNA687773	0.48516	self	ASD	Amplicon	genus	Mental	non-Intestinal	Amplicon_genus
PRJNA453621	PRJNA687773	0.461976	external	ASD	Amplicon	genus	Mental	non-Intestinal	Amplicon_genus
PRJNA589343	PRJNA687773	0.570006	external	ASD	Amplicon	genus	Mental	non-Intestinal	Amplicon_genus
PRJNA624252	PRJNA687773	0.562025	external	ASD	Amplicon	genus	Mental	non-Intestinal	Amplicon_genus
PRJEB27306	PRJNA687773	0.453925	external	ASD	Amplicon	genus	Mental	non-Intestinal	Amplicon_genus
PRJNA578223	PRJNA453621	0.417939	external	ASD	Amplicon	genus	Mental	non-Intestinal	Amplicon_genus
PRJNA687773	PRJNA453621	0.544672	external	ASD	Amplicon	genus	Mental	non-Intestinal	Amplicon_genus
PRJNA453621	PRJNA453621	0.867553	self	ASD	Amplicon	genus	Mental	non-Intestinal	Amplicon_genus
PRJNA589343	PRJNA453621	0.612411	external	ASD	Amplicon	genus	Mental	non-Intestinal	Amplicon_genus
PRJNA624252	PRJNA453621	0.601268	external	ASD	Amplicon	genus	Mental	non-Intestinal	Amplicon_genus
PRJEB27306	PRJNA453621	0.457949	external	ASD	Amplicon	genus	Mental	non-Intestinal	Amplicon_genus
PRJNA578223	PRJNA589343	0.517011	external	ASD	Amplicon	genus	Mental	non-Intestinal	Amplicon_genus
PRJNA687773	PRJNA589343	0.604507	external	ASD	Amplicon	genus	Mental	non-Intestinal	Amplicon_genus
PRJNA453621	PRJNA589343	0.554327	external	ASD	Amplicon	genus	Mental	non-Intestinal	Amplicon_genus
PRJNA589343	PRJNA589343	0.925098	self	ASD	Amplicon	genus	Mental	non-Intestinal	Amplicon_genus
PRJNA624252	PRJNA589343	0.64806	external	ASD	Amplicon	genus	Mental	non-Intestinal	Amplicon_genus
PRJEB27306	PRJNA589343	0.609421	external	ASD	Amplicon	genus	Mental	non-Intestinal	Amplicon_genus
PRJNA578223	PRJNA624252	0.558013	external	ASD	Amplicon	genus	Mental	non-Intestinal	Amplicon_genus
PRJNA687773	PRJNA624252	0.724723	external	ASD	Amplicon	genus	Mental	non-Intestinal	Amplicon_genus
PRJNA453621	PRJNA624252	0.732338	external	ASD	Amplicon	genus	Mental	non-Intestinal	Amplicon_genus
PRJNA589343	PRJNA624252	0.603233	external	ASD	Amplicon	genus	Mental	non-Intestinal	Amplicon_genus
PRJNA624252	PRJNA624252	0.624193	self	ASD	Amplicon	genus	Mental	non-Intestinal	Amplicon_genus
PRJEB27306	PRJNA624252	0.634176	external	ASD	Amplicon	genus	Mental	non-Intestinal	Amplicon_genus
PRJNA578223	PRJEB27306	0.432723	external	ASD	Amplicon	genus	Mental	non-Intestinal	Amplicon_genus
PRJNA687773	PRJEB27306	0.392972	external	ASD	Amplicon	genus	Mental	non-Intestinal	Amplicon_genus
PRJNA453621	PRJEB27306	0.448934	external	ASD	Amplicon	genus	Mental	non-Intestinal	Amplicon_genus
PRJNA589343	PRJEB27306	0.436233	external	ASD	Amplicon	genus	Mental	non-Intestinal	Amplicon_genus
PRJNA624252	PRJEB27306	0.488787	external	ASD	Amplicon	genus	Mental	non-Intestinal	Amplicon_genus
PRJEB27306	PRJEB27306	0.5242	self	ASD	Amplicon	genus	Mental	non-Intestinal	Amplicon_genus
PRJEB23052	PRJEB23052	0.932809	self	ASD	Metagenomics	species	Mental	non-Intestinal	Metagenomics_species
PRJNA516054	PRJEB23052	0.628361	external	ASD	Metagenomics	species	Mental	non-Intestinal	Metagenomics_species
PRJNA451479	PRJEB23052	0.875295	external	ASD	Metagenomics	species	Mental	non-Intestinal	Metagenomics_species
PRJNA686821	PRJEB23052	0.580024	external	ASD	Metagenomics	species	Mental	non-Intestinal	Metagenomics_species
PRJEB23052	PRJNA516054	0.486605	external	ASD	Metagenomics	species	Mental	non-Intestinal	Metagenomics_species
PRJNA516054	PRJNA516054	0.943697	self	ASD	Metagenomics	species	Mental	non-Intestinal	Metagenomics_species
PRJNA451479	PRJNA516054	0.440162	external	ASD	Metagenomics	species	Mental	non-Intestinal	Metagenomics_species
PRJNA686821	PRJNA516054	0.389961	external	ASD	Metagenomics	species	Mental	non-Intestinal	Metagenomics_species
PRJEB23052	PRJNA451479	0.700467	external	ASD	Metagenomics	species	Mental	non-Intestinal	Metagenomics_species
PRJNA516054	PRJNA451479	0.428194	external	ASD	Metagenomics	species	Mental	non-Intestinal	Metagenomics_species
PRJNA451479	PRJNA451479	0.728031	self	ASD	Metagenomics	species	Mental	non-Intestinal	Metagenomics_species
PRJNA686821	PRJNA451479	0.42902	external	ASD	Metagenomics	species	Mental	non-Intestinal	Metagenomics_species
PRJEB23052	PRJNA686821	0.486739	external	ASD	Metagenomics	species	Mental	non-Intestinal	Metagenomics_species
PRJNA516054	PRJNA686821	0.48003	external	ASD	Metagenomics	species	Mental	non-Intestinal	Metagenomics_species
PRJNA451479	PRJNA686821	0.465555	external	ASD	Metagenomics	species	Mental	non-Intestinal	Metagenomics_species
PRJNA686821	PRJNA686821	0.590425	self	ASD	Metagenomics	species	Mental	non-Intestinal	Metagenomics_species
PRJEB23052	PRJEB23052	0.906622	self	ASD	Metagenomics	genus	Mental	non-Intestinal	Metagenomics_genus
PRJNA516054	PRJEB23052	0.641407	external	ASD	Metagenomics	genus	Mental	non-Intestinal	Metagenomics_genus
PRJNA451479	PRJEB23052	0.74111	external	ASD	Metagenomics	genus	Mental	non-Intestinal	Metagenomics_genus
PRJNA686821	PRJEB23052	0.627779	external	ASD	Metagenomics	genus	Mental	non-Intestinal	Metagenomics_genus
PRJEB23052	PRJNA516054	0.459469	external	ASD	Metagenomics	genus	Mental	non-Intestinal	Metagenomics_genus
PRJNA516054	PRJNA516054	0.975397	self	ASD	Metagenomics	genus	Mental	non-Intestinal	Metagenomics_genus
PRJNA451479	PRJNA516054	0.382357	external	ASD	Metagenomics	genus	Mental	non-Intestinal	Metagenomics_genus
PRJNA686821	PRJNA516054	0.505472	external	ASD	Metagenomics	genus	Mental	non-Intestinal	Metagenomics_genus
PRJEB23052	PRJNA451479	0.832846	external	ASD	Metagenomics	genus	Mental	non-Intestinal	Metagenomics_genus
PRJNA516054	PRJNA451479	0.436373	external	ASD	Metagenomics	genus	Mental	non-Intestinal	Metagenomics_genus
PRJNA451479	PRJNA451479	0.630837	self	ASD	Metagenomics	genus	Mental	non-Intestinal	Metagenomics_genus
PRJNA686821	PRJNA451479	0.431069	external	ASD	Metagenomics	genus	Mental	non-Intestinal	Metagenomics_genus
PRJEB23052	PRJNA686821	0.53723	external	ASD	Metagenomics	genus	Mental	non-Intestinal	Metagenomics_genus
PRJNA516054	PRJNA686821	0.495089	external	ASD	Metagenomics	genus	Mental	non-Intestinal	Metagenomics_genus
PRJNA451479	PRJNA686821	0.523752	external	ASD	Metagenomics	genus	Mental	non-Intestinal	Metagenomics_genus
PRJNA686821	PRJNA686821	0.50053	self	ASD	Metagenomics	genus	Mental	non-Intestinal	Metagenomics_genus
PRJNA389280	PRJNA389280	0.899891	self	CD	Metagenomics	species	Intestinal	Intestinal	Metagenomics_species
SRP057027	PRJNA389280	0.862051	external	CD	Metagenomics	species	Intestinal	Intestinal	Metagenomics_species
PRJEB15371	PRJNA389280	0.8224	external	CD	Metagenomics	species	Intestinal	Intestinal	Metagenomics_species
PRJNA400072	PRJNA389280	0.769283	external	CD	Metagenomics	species	Intestinal	Intestinal	Metagenomics_species
PRJNA487636	PRJNA389280	0.79117	external	CD	Metagenomics	species	Intestinal	Intestinal	Metagenomics_species
PRJNA389280	SRP057027	0.926828	external	CD	Metagenomics	species	Intestinal	Intestinal	Metagenomics_species
SRP057027	SRP057027	0.987959	self	CD	Metagenomics	species	Intestinal	Intestinal	Metagenomics_species
PRJEB15371	SRP057027	0.954628	external	CD	Metagenomics	species	Intestinal	Intestinal	Metagenomics_species
PRJNA400072	SRP057027	0.925543	external	CD	Metagenomics	species	Intestinal	Intestinal	Metagenomics_species
PRJNA487636	SRP057027	0.925935	external	CD	Metagenomics	species	Intestinal	Intestinal	Metagenomics_species
PRJNA389280	PRJEB15371	0.899205	external	CD	Metagenomics	species	Intestinal	Intestinal	Metagenomics_species
SRP057027	PRJEB15371	0.941127	external	CD	Metagenomics	species	Intestinal	Intestinal	Metagenomics_species
PRJEB15371	PRJEB15371	0.983945	self	CD	Metagenomics	species	Intestinal	Intestinal	Metagenomics_species
PRJNA400072	PRJEB15371	0.952609	external	CD	Metagenomics	species	Intestinal	Intestinal	Metagenomics_species
PRJNA487636	PRJEB15371	0.976629	external	CD	Metagenomics	species	Intestinal	Intestinal	Metagenomics_species
PRJNA389280	PRJNA400072	0.907432	external	CD	Metagenomics	species	Intestinal	Intestinal	Metagenomics_species
SRP057027	PRJNA400072	0.930826	external	CD	Metagenomics	species	Intestinal	Intestinal	Metagenomics_species
PRJEB15371	PRJNA400072	0.930767	external	CD	Metagenomics	species	Intestinal	Intestinal	Metagenomics_species
PRJNA400072	PRJNA400072	0.95639	self	CD	Metagenomics	species	Intestinal	Intestinal	Metagenomics_species
PRJNA487636	PRJNA400072	0.95128	external	CD	Metagenomics	species	Intestinal	Intestinal	Metagenomics_species
PRJNA389280	PRJNA487636	0.644938	external	CD	Metagenomics	species	Intestinal	Intestinal	Metagenomics_species
SRP057027	PRJNA487636	0.83033	external	CD	Metagenomics	species	Intestinal	Intestinal	Metagenomics_species
PRJEB15371	PRJNA487636	0.826146	external	CD	Metagenomics	species	Intestinal	Intestinal	Metagenomics_species
PRJNA400072	PRJNA487636	0.806254	external	CD	Metagenomics	species	Intestinal	Intestinal	Metagenomics_species
PRJNA487636	PRJNA487636	0.848812	self	CD	Metagenomics	species	Intestinal	Intestinal	Metagenomics_species
PRJNA389280	PRJNA389280	0.720817	self	CD	Metagenomics	genus	Intestinal	Intestinal	Metagenomics_genus
SRP057027	PRJNA389280	0.782147	external	CD	Metagenomics	genus	Intestinal	Intestinal	Metagenomics_genus
PRJEB15371	PRJNA389280	0.735956	external	CD	Metagenomics	genus	Intestinal	Intestinal	Metagenomics_genus
PRJNA400072	PRJNA389280	0.76002	external	CD	Metagenomics	genus	Intestinal	Intestinal	Metagenomics_genus
PRJNA487636	PRJNA389280	0.792743	external	CD	Metagenomics	genus	Intestinal	Intestinal	Metagenomics_genus
PRJNA389280	SRP057027	0.762415	external	CD	Metagenomics	genus	Intestinal	Intestinal	Metagenomics_genus
SRP057027	SRP057027	0.976738	self	CD	Metagenomics	genus	Intestinal	Intestinal	Metagenomics_genus
PRJEB15371	SRP057027	0.936696	external	CD	Metagenomics	genus	Intestinal	Intestinal	Metagenomics_genus
PRJNA400072	SRP057027	0.873147	external	CD	Metagenomics	genus	Intestinal	Intestinal	Metagenomics_genus
PRJNA487636	SRP057027	0.896133	external	CD	Metagenomics	genus	Intestinal	Intestinal	Metagenomics_genus
PRJNA389280	PRJEB15371	0.800197	external	CD	Metagenomics	genus	Intestinal	Intestinal	Metagenomics_genus
SRP057027	PRJEB15371	0.894766	external	CD	Metagenomics	genus	Intestinal	Intestinal	Metagenomics_genus
PRJEB15371	PRJEB15371	0.954087	self	CD	Metagenomics	genus	Intestinal	Intestinal	Metagenomics_genus
PRJNA400072	PRJEB15371	0.92744	external	CD	Metagenomics	genus	Intestinal	Intestinal	Metagenomics_genus
PRJNA487636	PRJEB15371	0.920387	external	CD	Metagenomics	genus	Intestinal	Intestinal	Metagenomics_genus
PRJNA389280	PRJNA400072	0.826139	external	CD	Metagenomics	genus	Intestinal	Intestinal	Metagenomics_genus
SRP057027	PRJNA400072	0.861382	external	CD	Metagenomics	genus	Intestinal	Intestinal	Metagenomics_genus
PRJEB15371	PRJNA400072	0.933185	external	CD	Metagenomics	genus	Intestinal	Intestinal	Metagenomics_genus
PRJNA400072	PRJNA400072	0.934542	self	CD	Metagenomics	genus	Intestinal	Intestinal	Metagenomics_genus
PRJNA487636	PRJNA400072	0.909424	external	CD	Metagenomics	genus	Intestinal	Intestinal	Metagenomics_genus
PRJNA389280	PRJNA487636	0.389114	external	CD	Metagenomics	genus	Intestinal	Intestinal	Metagenomics_genus
SRP057027	PRJNA487636	0.738467	external	CD	Metagenomics	genus	Intestinal	Intestinal	Metagenomics_genus
PRJEB15371	PRJNA487636	0.712877	external	CD	Metagenomics	genus	Intestinal	Intestinal	Metagenomics_genus
PRJNA400072	PRJNA487636	0.811849	external	CD	Metagenomics	genus	Intestinal	Intestinal	Metagenomics_genus
PRJNA487636	PRJNA487636	0.864784	self	CD	Metagenomics	genus	Intestinal	Intestinal	Metagenomics_genus
PRJNA232056	PRJNA232056	0.792962	self	CD	Amplicon	genus	Intestinal	Intestinal	Amplicon_genus
PRJNA450340	PRJNA232056	0.62476	external	CD	Amplicon	genus	Intestinal	Intestinal	Amplicon_genus
PRJNA324147	PRJNA232056	0.805347	external	CD	Amplicon	genus	Intestinal	Intestinal	Amplicon_genus
PRJNA232056	PRJNA450340	0.515045	external	CD	Amplicon	genus	Intestinal	Intestinal	Amplicon_genus
PRJNA450340	PRJNA450340	0.961459	self	CD	Amplicon	genus	Intestinal	Intestinal	Amplicon_genus
PRJNA324147	PRJNA450340	0.783062	external	CD	Amplicon	genus	Intestinal	Intestinal	Amplicon_genus
PRJNA232056	PRJNA324147	0.499088	external	CD	Amplicon	genus	Intestinal	Intestinal	Amplicon_genus
PRJNA450340	PRJNA324147	0.607656	external	CD	Amplicon	genus	Intestinal	Intestinal	Amplicon_genus
PRJNA324147	PRJNA324147	0.576745	self	CD	Amplicon	genus	Intestinal	Intestinal	Amplicon_genus
PRJNA400072	PRJNA400072	0.849262	self	UC	Metagenomics	species	Intestinal	Intestinal	Metagenomics_species
PRJNA389280	PRJNA400072	0.77557	external	UC	Metagenomics	species	Intestinal	Intestinal	Metagenomics_species
PRJNA487636	PRJNA400072	0.849741	external	UC	Metagenomics	species	Intestinal	Intestinal	Metagenomics_species
PRJNA400072	PRJNA389280	0.655217	external	UC	Metagenomics	species	Intestinal	Intestinal	Metagenomics_species
PRJNA389280	PRJNA389280	0.710009	self	UC	Metagenomics	species	Intestinal	Intestinal	Metagenomics_species
PRJNA487636	PRJNA389280	0.638746	external	UC	Metagenomics	species	Intestinal	Intestinal	Metagenomics_species
PRJNA400072	PRJNA487636	0.692185	external	UC	Metagenomics	species	Intestinal	Intestinal	Metagenomics_species
PRJNA389280	PRJNA487636	0.354187	external	UC	Metagenomics	species	Intestinal	Intestinal	Metagenomics_species
PRJNA487636	PRJNA487636	0.772469	self	UC	Metagenomics	species	Intestinal	Intestinal	Metagenomics_species
PRJNA400072	PRJNA400072	0.807964	self	UC	Metagenomics	genus	Intestinal	Intestinal	Metagenomics_genus
PRJNA389280	PRJNA400072	0.642825	external	UC	Metagenomics	genus	Intestinal	Intestinal	Metagenomics_genus
PRJNA487636	PRJNA400072	0.819626	external	UC	Metagenomics	genus	Intestinal	Intestinal	Metagenomics_genus
PRJNA400072	PRJNA389280	0.70815	external	UC	Metagenomics	genus	Intestinal	Intestinal	Metagenomics_genus
PRJNA389280	PRJNA389280	0.801189	self	UC	Metagenomics	genus	Intestinal	Intestinal	Metagenomics_genus
PRJNA487636	PRJNA389280	0.670887	external	UC	Metagenomics	genus	Intestinal	Intestinal	Metagenomics_genus
PRJNA400072	PRJNA487636	0.6993	external	UC	Metagenomics	genus	Intestinal	Intestinal	Metagenomics_genus
PRJNA389280	PRJNA487636	0.223667	external	UC	Metagenomics	genus	Intestinal	Intestinal	Metagenomics_genus
PRJNA487636	PRJNA487636	0.749074	self	UC	Metagenomics	genus	Intestinal	Intestinal	Metagenomics_genus
PRJNA450340	PRJNA450340	0.739565	self	UC	Amplicon	genus	Intestinal	Intestinal	Amplicon_genus
PRJNA368966	PRJNA450340	0.659249	external	UC	Amplicon	genus	Intestinal	Intestinal	Amplicon_genus
PRJNA388210	PRJNA450340	0.715715	external	UC	Amplicon	genus	Intestinal	Intestinal	Amplicon_genus
PRJNA450340	PRJNA368966	0.728344	external	UC	Amplicon	genus	Intestinal	Intestinal	Amplicon_genus
PRJNA368966	PRJNA368966	0.89231	self	UC	Amplicon	genus	Intestinal	Intestinal	Amplicon_genus
PRJNA388210	PRJNA368966	0.692703	external	UC	Amplicon	genus	Intestinal	Intestinal	Amplicon_genus
PRJNA450340	PRJNA388210	0.934373	external	UC	Amplicon	genus	Intestinal	Intestinal	Amplicon_genus
PRJNA368966	PRJNA388210	0.764664	external	UC	Amplicon	genus	Intestinal	Intestinal	Amplicon_genus
PRJNA388210	PRJNA388210	0.987435	self	UC	Amplicon	genus	Intestinal	Intestinal	Amplicon_genus
PRJEB7949	PRJEB7949	0.982592	self	IBD	Metagenomics	species	Intestinal	Intestinal	Metagenomics_species
PRJNA385949	PRJEB7949	0.952647	external	IBD	Metagenomics	species	Intestinal	Intestinal	Metagenomics_species
PRJEB7949	PRJNA385949	0.831167	external	IBD	Metagenomics	species	Intestinal	Intestinal	Metagenomics_species
PRJNA385949	PRJNA385949	0.998299	self	IBD	Metagenomics	species	Intestinal	Intestinal	Metagenomics_species
PRJEB7949	PRJEB7949	0.972051	self	IBD	Metagenomics	genus	Intestinal	Intestinal	Metagenomics_genus
PRJNA385949	PRJEB7949	0.790428	external	IBD	Metagenomics	genus	Intestinal	Intestinal	Metagenomics_genus
PRJEB7949	PRJNA385949	0.899636	external	IBD	Metagenomics	genus	Intestinal	Intestinal	Metagenomics_genus
PRJNA385949	PRJNA385949	0.990481	self	IBD	Metagenomics	genus	Intestinal	Intestinal	Metagenomics_genus
PRJNA375935	PRJNA375935	0.937692	self	AS	Metagenomics	species	Autoimmune	non-Intestinal	Metagenomics_species
PRJEB28545	PRJNA375935	0.547869	external	AS	Metagenomics	species	Autoimmune	non-Intestinal	Metagenomics_species
PRJNA375935	PRJEB28545	0.622027	external	AS	Metagenomics	species	Autoimmune	non-Intestinal	Metagenomics_species
PRJEB28545	PRJEB28545	0.983283	self	AS	Metagenomics	species	Autoimmune	non-Intestinal	Metagenomics_species
PRJNA375935	PRJNA375935	0.907788	self	AS	Metagenomics	genus	Autoimmune	non-Intestinal	Metagenomics_genus
PRJEB28545	PRJNA375935	0.628905	external	AS	Metagenomics	genus	Autoimmune	non-Intestinal	Metagenomics_genus
PRJNA375935	PRJEB28545	0.610915	external	AS	Metagenomics	genus	Autoimmune	non-Intestinal	Metagenomics_genus
PRJEB28545	PRJEB28545	0.971672	self	AS	Metagenomics	genus	Autoimmune	non-Intestinal	Metagenomics_genus
PRJNA373876	PRJNA373876	0.62097	self	IBS	Amplicon	genus	Intestinal	Intestinal	Amplicon_genus
PRJNA268708	PRJNA373876	0.711189	external	IBS	Amplicon	genus	Intestinal	Intestinal	Amplicon_genus
PRJNA46339	PRJNA373876	0.605153	external	IBS	Amplicon	genus	Intestinal	Intestinal	Amplicon_genus
PRJNA373876	PRJNA268708	0.60437	external	IBS	Amplicon	genus	Intestinal	Intestinal	Amplicon_genus
PRJNA268708	PRJNA268708	0.966168	self	IBS	Amplicon	genus	Intestinal	Intestinal	Amplicon_genus
PRJNA46339	PRJNA268708	0.73221	external	IBS	Amplicon	genus	Intestinal	Intestinal	Amplicon_genus
PRJNA373876	PRJNA46339	0.501422	external	IBS	Amplicon	genus	Intestinal	Intestinal	Amplicon_genus
PRJNA268708	PRJNA46339	0.558154	external	IBS	Amplicon	genus	Intestinal	Intestinal	Amplicon_genus
PRJNA46339	PRJNA46339	0.489942	self	IBS	Amplicon	genus	Intestinal	Intestinal	Amplicon_genus
PRJEB13092	PRJEB13092	0.792945	self	CFS	Amplicon	genus	Mental	non-Intestinal	Amplicon_genus
PRJNA702086	PRJEB13092	0.454968	external	CFS	Amplicon	genus	Mental	non-Intestinal	Amplicon_genus
PRJEB13092	PRJNA702086	0.314292	external	CFS	Amplicon	genus	Mental	non-Intestinal	Amplicon_genus
PRJNA702086	PRJNA702086	0.825833	self	CFS	Amplicon	genus	Mental	non-Intestinal	Amplicon_genus
PRJNA282362	PRJNA282362	0.551473	self	JA	Amplicon	genus	Autoimmune	non-Intestinal	Amplicon_genus
PRJNA379123	PRJNA282362	0.594938	external	JA	Amplicon	genus	Autoimmune	non-Intestinal	Amplicon_genus
PRJNA282362	PRJNA379123	0.739973	external	JA	Amplicon	genus	Autoimmune	non-Intestinal	Amplicon_genus
PRJNA379123	PRJNA379123	0.965072	self	JA	Amplicon	genus	Autoimmune	non-Intestinal	Amplicon_genus
PRJNA540738	PRJNA540738	0.94773	self	NAFLD	Amplicon	genus	Liver	non-Intestinal	Amplicon_genus
PRJNA246121	PRJNA540738	0.622328	external	NAFLD	Amplicon	genus	Liver	non-Intestinal	Amplicon_genus
PRJNA382861	PRJNA540738	0.711025	external	NAFLD	Amplicon	genus	Liver	non-Intestinal	Amplicon_genus
PRJNA540738	PRJNA246121	0.682428	external	NAFLD	Amplicon	genus	Liver	non-Intestinal	Amplicon_genus
PRJNA246121	PRJNA246121	0.735015	self	NAFLD	Amplicon	genus	Liver	non-Intestinal	Amplicon_genus
PRJNA382861	PRJNA246121	0.700075	external	NAFLD	Amplicon	genus	Liver	non-Intestinal	Amplicon_genus
PRJNA540738	PRJNA382861	0.55951	external	NAFLD	Amplicon	genus	Liver	non-Intestinal	Amplicon_genus
PRJNA246121	PRJNA382861	0.515375	external	NAFLD	Amplicon	genus	Liver	non-Intestinal	Amplicon_genus
PRJNA382861	PRJNA382861	0.808147	self	NAFLD	Amplicon	genus	Liver	non-Intestinal	Amplicon_genus

## Sheet: Intra-cohort modeling AUPRC
Supplementary Table 6
The internal and external cross validations AUPRC with intra-cohort modeling of all disease, which were modeled by lasso.
Non-diagonal values (i, j) refer to external validations where project i as the training dataset and project j as the testing dataset.
CRC Amplicon_genus
	PRJNA453829	PRJNA445640
PRJNA453829	0.81	0.85
PRJNA445640	0.8	0.99
CRC Metagenomics_genus
	PRJEB10878	PRJEB27928	PRJEB7774	PRJEB12449	PRJDB4176	PRJEB6070	PRJNA447983
PRJEB10878	0.85	0.74	0.78	0.69	0.84	0.84	0.83
PRJEB27928	0.83	0.73	0.79	0.7	0.75	0.83	0.85
PRJEB7774	0.78	0.61	0.86	0.67	0.78	0.82	0.67
PRJEB12449	0.82	0.41	0.82	0.6	0.75	0.85	0.74
PRJDB4176	0.86	0.7	0.74	0.68	0.7	0.79	0.79
PRJEB6070	0.81	0.52	0.73	0.61	0.52	0.88	0.63
PRJNA447983	0.8	0.77	0.81	0.68	0.83	0.73	0.84
CRC Metagenomics_species
	PRJEB10878	PRJEB27928	PRJEB7774	PRJEB12449	PRJDB4176	PRJEB6070	PRJNA447983
PRJEB10878	0.87	0.7	0.76	0.75	0.78	0.82	0.75
PRJEB27928	0.86	0.72	0.79	0.73	0.73	0.83	0.8
PRJEB7774	0.78	0.54	0.87	0.67	0.78	0.82	0.75
PRJEB12449	0.87	0.68	0.88	0.59	0.82	0.82	0.8
PRJDB4176	0.83	0.55	0.7	0.63	0.68	0.79	0.79
PRJEB6070	0.87	0.67	0.8	0.63	0.8	0.93	0.72
PRJNA447983	0.81	0.64	0.75	0.67	0.8	0.77	0.89
T2D Metagenomics_genus
	PRJNA422434	PRJEB1786
PRJNA422434	0.65	0.34
PRJEB1786	0.55	0.41
T2D Metagenomics_species
	PRJNA422434	PRJEB1786
PRJNA422434	0.69	0.37
PRJEB1786	0.57	0.5
T2D Amplicon_genus
	PRJNA448494	PRJNA588353	PRJDB9608	PRJNA505546
PRJNA448494	0.91	0.71	0.63	0.81
PRJNA588353	0.77	0.77	0.56	0.65
PRJDB9608	0.68	0.43	0.57	0.68
PRJNA505546	0.66	0.43	0.53	0.79
Obesity Metagenomics_genus
	PRJEB4336	PRJEB12123
PRJEB4336	0.73	0.56
PRJEB12123	0.69	0.84
Obesity Metagenomics_species
	PRJEB4336	PRJEB12123
PRJEB4336	0.73	0.64
PRJEB12123	0.75	0.91
Overweight Metagenomics_genus
	PRJEB6997	PRJEB4336
PRJEB6997	0.28	0.51
PRJEB4336	0.27	0.88
Overweight Metagenomics_species
	PRJEB6997	PRJEB4336
PRJEB6997	0.36	0.6
PRJEB4336	0.34	0.92
Adenoma Metagenomics_genus
	PRJEB7774	PRJEB6070	PRJNA447983
PRJEB7774	0.53	0.36	0.42
PRJEB6070	0.5	0.41	0.62
PRJNA447983	0.5	0.46	0.44
Adenoma Metagenomics_species
	PRJEB7774	PRJEB6070	PRJNA447983
PRJEB7774	0.41	0.42	0.53
PRJEB6070	0.59	0.49	0.51
PRJNA447983	0.43	0.51	0.56
CDI Amplicon_genus
	PRJNA353587	PRJNA379979
PRJNA353587	0.98	0.76
PRJNA379979	0.95	1
AD Amplicon_genus
	PRJNA633959	PRJNA496408	PRJNA489760	PRJNA554111
PRJNA633959	0.86	0.51	0.67	0.46
PRJNA496408	0.53	0.58	0.63	0.62
PRJNA489760	0.66	0.57	0.97	0.58
PRJNA554111	0.53	0.54	0.56	0.5
MCI Amplicon_genus
	PRJNA489760	PRJNA496408
PRJNA489760	0.97	0.52
PRJNA496408	0.42	0.5
PD Amplicon_genus
	PRJDB8639	PRJNA601994	PRJEB27564	PRJEB30615	PRJNA381395	PRJEB4927
PRJDB8639	0.76	0.67	0.61	0.85	0.61	0.56
PRJNA601994	0.66	0.73	0.53	0.72	0.57	0.58
PRJEB27564	0.73	0.6	0.59	0.82	0.49	0.67
PRJEB30615	0.82	0.72	0.67	0.86	0.31	0.68
PRJNA381395	0.79	0.65	0.75	0.73	0.93	0.76
PRJEB4927	0.72	0.65	0.58	0.74	0.36	0.55
PD Metagenomics_genus
	PRJEB17784	PRJNA433459
PRJEB17784	0.68	0.7
PRJNA433459	0.64	0.63
PD Metagenomics_species
	PRJEB17784	PRJNA433459
PRJEB17784	0.67	0.75
PRJNA433459	0.49	0.77
RA Metagenomics_genus
	PRJEB6997	PRJNA356102	PRJNA487636
PRJEB6997	0.76	0.61	0.39
PRJNA356102	0.68	0.66	0.21
PRJNA487636	0.71	0.53	0.32
RA Metagenomics_species
	PRJEB6997	PRJNA356102	PRJNA487636
PRJEB6997	0.88	0.57	0.28
PRJNA356102	0.65	0.64	0.29
PRJNA487636	0.66	0.55	0.5
RA Amplicon_genus
	PRJNA450340	PRJNA574565
PRJNA450340	0.75	0.48
PRJNA574565	0.53	0.78
MS Amplicon_genus
	PRJNA450340	PRJNA321051
PRJNA450340	0.79	0.6
PRJNA321051	0.65	0.56
ASD Amplicon_genus
	PRJNA578223	PRJNA687773	PRJNA453621	PRJNA589343	PRJNA624252	PRJEB27306
PRJNA578223	0.91	0.38	0.42	0.52	0.56	0.43
PRJNA687773	0.47	0.49	0.54	0.6	0.72	0.39
PRJNA453621	0.44	0.46	0.87	0.55	0.73	0.45
PRJNA589343	0.42	0.57	0.61	0.93	0.6	0.44
PRJNA624252	0.62	0.56	0.6	0.65	0.62	0.49
PRJEB27306	0.58	0.45	0.46	0.61	0.63	0.52
ASD Metagenomics_species
	PRJEB23052	PRJNA516054	PRJNA451479	PRJNA686821
PRJEB23052	0.93	0.49	0.7	0.49
PRJNA516054	0.63	0.94	0.43	0.48
PRJNA451479	0.88	0.44	0.73	0.47
PRJNA686821	0.58	0.39	0.43	0.59
ASD Metagenomics_genus
	PRJEB23052	PRJNA516054	PRJNA451479	PRJNA686821
PRJEB23052	0.91	0.46	0.83	0.54
PRJNA516054	0.64	0.98	0.44	0.5
PRJNA451479	0.74	0.38	0.63	0.52
PRJNA686821	0.63	0.51	0.43	0.5
CD Metagenomics_species
	PRJNA389280	SRP057027	PRJEB15371	PRJNA400072	PRJNA487636
PRJNA389280	0.9	0.93	0.9	0.91	0.64
SRP057027	0.86	0.99	0.94	0.93	0.83
PRJEB15371	0.82	0.95	0.98	0.93	0.83
PRJNA400072	0.77	0.93	0.95	0.96	0.81
PRJNA487636	0.79	0.93	0.98	0.95	0.85
CD Metagenomics_genus
	PRJNA389280	SRP057027	PRJEB15371	PRJNA400072	PRJNA487636
PRJNA389280	0.72	0.76	0.8	0.83	0.39
SRP057027	0.78	0.98	0.89	0.86	0.74
PRJEB15371	0.74	0.94	0.95	0.93	0.71
PRJNA400072	0.76	0.87	0.93	0.93	0.81
PRJNA487636	0.79	0.9	0.92	0.91	0.86
CD Amplicon_genus
	PRJNA232056	PRJNA450340	PRJNA324147
PRJNA232056	0.79	0.52	0.5
PRJNA450340	0.62	0.96	0.61
PRJNA324147	0.81	0.78	0.58
UC Metagenomics_species
	PRJNA400072	PRJNA389280	PRJNA487636
PRJNA400072	0.85	0.66	0.69
PRJNA389280	0.78	0.71	0.35
PRJNA487636	0.85	0.64	0.77
UC Metagenomics_genus
	PRJNA400072	PRJNA389280	PRJNA487636
PRJNA400072	0.81	0.71	0.7
PRJNA389280	0.64	0.8	0.22
PRJNA487636	0.82	0.67	0.75
UC Amplicon_genus
	PRJNA450340	PRJNA368966	PRJNA388210
PRJNA450340	0.74	0.73	0.93
PRJNA368966	0.66	0.89	0.76
PRJNA388210	0.72	0.69	0.99
IBD Metagenomics_species
	PRJEB7949	PRJNA385949
PRJEB7949	0.98	0.83
PRJNA385949	0.95	1
IBD Metagenomics_genus
	PRJEB7949	PRJNA385949
PRJEB7949	0.97	0.9
PRJNA385949	0.79	0.99
AS Metagenomics_species
	PRJNA375935	PRJEB28545
PRJNA375935	0.94	0.62
PRJEB28545	0.55	0.98
AS Metagenomics_genus
	PRJNA375935	PRJEB28545
PRJNA375935	0.91	0.61
PRJEB28545	0.63	0.97
IBS Amplicon_genus
	PRJNA373876	PRJNA268708	PRJNA46339
PRJNA373876	0.62	0.6	0.5
PRJNA268708	0.71	0.97	0.56
PRJNA46339	0.61	0.73	0.49
CFS Amplicon_genus
	PRJEB13092	PRJNA702086
PRJEB13092	0.79	0.31
PRJNA702086	0.45	0.83
JA Amplicon_genus
	PRJNA282362	PRJNA379123
PRJNA282362	0.55	0.74
PRJNA379123	0.59	0.97
NAFLD Amplicon_genus
	PRJNA540738	PRJNA246121	PRJNA382861
PRJNA540738	0.95	0.68	0.56
PRJNA246121	0.62	0.74	0.52
PRJNA382861	0.71	0.7	0.81

## Sheet: MCC
Supplementary Table 6
The AUPRC with intra-cohort modeling of all disease.
TR	TE	mcc	method	disease	data_type	taxon	group1	group2	level
PRJNA453829	PRJNA453829	0.0585584	self	CRC	Amplicon	genus	Intestinal	Intestinal	Amplicon_genus
PRJNA445640	PRJNA453829	0.219327	external	CRC	Amplicon	genus	Intestinal	Intestinal	Amplicon_genus
PRJNA453829	PRJNA445640	0.279565	external	CRC	Amplicon	genus	Intestinal	Intestinal	Amplicon_genus
PRJNA445640	PRJNA445640	0.91067	self	CRC	Amplicon	genus	Intestinal	Intestinal	Amplicon_genus
PRJEB10878	PRJEB10878	0.482455	self	CRC	Metagenomics	genus	Intestinal	Intestinal	Metagenomics_genus
PRJEB27928	PRJEB10878	0.519256	external	CRC	Metagenomics	genus	Intestinal	Intestinal	Metagenomics_genus
PRJEB7774	PRJEB10878	0.385111	external	CRC	Metagenomics	genus	Intestinal	Intestinal	Metagenomics_genus
PRJEB12449	PRJEB10878	0.303843	external	CRC	Metagenomics	genus	Intestinal	Intestinal	Metagenomics_genus
PRJDB4176	PRJEB10878	0.345686	external	CRC	Metagenomics	genus	Intestinal	Intestinal	Metagenomics_genus
PRJEB6070	PRJEB10878	0.312663	external	CRC	Metagenomics	genus	Intestinal	Intestinal	Metagenomics_genus
PRJNA447983	PRJEB10878	0.404845	external	CRC	Metagenomics	genus	Intestinal	Intestinal	Metagenomics_genus
PRJEB10878	PRJEB27928	0.514056	external	CRC	Metagenomics	genus	Intestinal	Intestinal	Metagenomics_genus
PRJEB27928	PRJEB27928	0.601669	self	CRC	Metagenomics	genus	Intestinal	Intestinal	Metagenomics_genus
PRJEB7774	PRJEB27928	0.46815	external	CRC	Metagenomics	genus	Intestinal	Intestinal	Metagenomics_genus
PRJEB12449	PRJEB27928	0.0864342	external	CRC	Metagenomics	genus	Intestinal	Intestinal	Metagenomics_genus
PRJDB4176	PRJEB27928	0.464023	external	CRC	Metagenomics	genus	Intestinal	Intestinal	Metagenomics_genus
PRJEB6070	PRJEB27928	0.312505	external	CRC	Metagenomics	genus	Intestinal	Intestinal	Metagenomics_genus
PRJNA447983	PRJEB27928	0.539354	external	CRC	Metagenomics	genus	Intestinal	Intestinal	Metagenomics_genus
PRJEB10878	PRJEB7774	0.494521	external	CRC	Metagenomics	genus	Intestinal	Intestinal	Metagenomics_genus
PRJEB27928	PRJEB7774	0.461327	external	CRC	Metagenomics	genus	Intestinal	Intestinal	Metagenomics_genus
PRJEB7774	PRJEB7774	0.578604	self	CRC	Metagenomics	genus	Intestinal	Intestinal	Metagenomics_genus
PRJEB12449	PRJEB7774	0.194226	external	CRC	Metagenomics	genus	Intestinal	Intestinal	Metagenomics_genus
PRJDB4176	PRJEB7774	0.387418	external	CRC	Metagenomics	genus	Intestinal	Intestinal	Metagenomics_genus
PRJEB6070	PRJEB7774	0.342192	external	CRC	Metagenomics	genus	Intestinal	Intestinal	Metagenomics_genus
PRJNA447983	PRJEB7774	0.477281	external	CRC	Metagenomics	genus	Intestinal	Intestinal	Metagenomics_genus
PRJEB10878	PRJEB12449	0.279789	external	CRC	Metagenomics	genus	Intestinal	Intestinal	Metagenomics_genus
PRJEB27928	PRJEB12449	0.259986	external	CRC	Metagenomics	genus	Intestinal	Intestinal	Metagenomics_genus
PRJEB7774	PRJEB12449	0.185256	external	CRC	Metagenomics	genus	Intestinal	Intestinal	Metagenomics_genus
PRJEB12449	PRJEB12449	0.148459	self	CRC	Metagenomics	genus	Intestinal	Intestinal	Metagenomics_genus
PRJDB4176	PRJEB12449	0.25094	external	CRC	Metagenomics	genus	Intestinal	Intestinal	Metagenomics_genus
PRJEB6070	PRJEB12449	0.119528	external	CRC	Metagenomics	genus	Intestinal	Intestinal	Metagenomics_genus
PRJNA447983	PRJEB12449	0.2255	external	CRC	Metagenomics	genus	Intestinal	Intestinal	Metagenomics_genus
PRJEB10878	PRJDB4176	0.459279	external	CRC	Metagenomics	genus	Intestinal	Intestinal	Metagenomics_genus
PRJEB27928	PRJDB4176	0.350438	external	CRC	Metagenomics	genus	Intestinal	Intestinal	Metagenomics_genus
PRJEB7774	PRJDB4176	0.327569	external	CRC	Metagenomics	genus	Intestinal	Intestinal	Metagenomics_genus
PRJEB12449	PRJDB4176	0.181489	external	CRC	Metagenomics	genus	Intestinal	Intestinal	Metagenomics_genus
PRJDB4176	PRJDB4176	0.237186	self	CRC	Metagenomics	genus	Intestinal	Intestinal	Metagenomics_genus
PRJEB6070	PRJDB4176	0.102062	external	CRC	Metagenomics	genus	Intestinal	Intestinal	Metagenomics_genus
PRJNA447983	PRJDB4176	0.449396	external	CRC	Metagenomics	genus	Intestinal	Intestinal	Metagenomics_genus
PRJEB10878	PRJEB6070	0.384679	external	CRC	Metagenomics	genus	Intestinal	Intestinal	Metagenomics_genus
PRJEB27928	PRJEB6070	0.343048	external	CRC	Metagenomics	genus	Intestinal	Intestinal	Metagenomics_genus
PRJEB7774	PRJEB6070	0.364053	external	CRC	Metagenomics	genus	Intestinal	Intestinal	Metagenomics_genus
PRJEB12449	PRJEB6070	0.269123	external	CRC	Metagenomics	genus	Intestinal	Intestinal	Metagenomics_genus
PRJDB4176	PRJEB6070	0.246498	external	CRC	Metagenomics	genus	Intestinal	Intestinal	Metagenomics_genus
PRJEB6070	PRJEB6070	0.49873	self	CRC	Metagenomics	genus	Intestinal	Intestinal	Metagenomics_genus
PRJNA447983	PRJEB6070	0.311679	external	CRC	Metagenomics	genus	Intestinal	Intestinal	Metagenomics_genus
PRJEB10878	PRJNA447983	0.436796	external	CRC	Metagenomics	genus	Intestinal	Intestinal	Metagenomics_genus
PRJEB27928	PRJNA447983	0.461193	external	CRC	Metagenomics	genus	Intestinal	Intestinal	Metagenomics_genus
PRJEB7774	PRJNA447983	0.259061	external	CRC	Metagenomics	genus	Intestinal	Intestinal	Metagenomics_genus
PRJEB12449	PRJNA447983	0.140446	external	CRC	Metagenomics	genus	Intestinal	Intestinal	Metagenomics_genus
PRJDB4176	PRJNA447983	0.353374	external	CRC	Metagenomics	genus	Intestinal	Intestinal	Metagenomics_genus
PRJEB6070	PRJNA447983	0.0855136	external	CRC	Metagenomics	genus	Intestinal	Intestinal	Metagenomics_genus
PRJNA447983	PRJNA447983	0.397747	self	CRC	Metagenomics	genus	Intestinal	Intestinal	Metagenomics_genus
PRJEB10878	PRJEB10878	0.526361	self	CRC	Metagenomics	species	Intestinal	Intestinal	Metagenomics_species
PRJEB27928	PRJEB10878	0.57705	external	CRC	Metagenomics	species	Intestinal	Intestinal	Metagenomics_species
PRJEB7774	PRJEB10878	0.224525	external	CRC	Metagenomics	species	Intestinal	Intestinal	Metagenomics_species
PRJEB12449	PRJEB10878	0.457473	external	CRC	Metagenomics	species	Intestinal	Intestinal	Metagenomics_species
PRJDB4176	PRJEB10878	0.454212	external	CRC	Metagenomics	species	Intestinal	Intestinal	Metagenomics_species
PRJEB6070	PRJEB10878	0.485952	external	CRC	Metagenomics	species	Intestinal	Intestinal	Metagenomics_species
PRJNA447983	PRJEB10878	0.40328	external	CRC	Metagenomics	species	Intestinal	Intestinal	Metagenomics_species
PRJEB10878	PRJEB27928	0.53491	external	CRC	Metagenomics	species	Intestinal	Intestinal	Metagenomics_species
PRJEB27928	PRJEB27928	0.562976	self	CRC	Metagenomics	species	Intestinal	Intestinal	Metagenomics_species
PRJEB7774	PRJEB27928	0.31512	external	CRC	Metagenomics	species	Intestinal	Intestinal	Metagenomics_species
PRJEB12449	PRJEB27928	0.254186	external	CRC	Metagenomics	species	Intestinal	Intestinal	Metagenomics_species
PRJDB4176	PRJEB27928	0.188583	external	CRC	Metagenomics	species	Intestinal	Intestinal	Metagenomics_species
PRJEB6070	PRJEB27928	0.255159	external	CRC	Metagenomics	species	Intestinal	Intestinal	Metagenomics_species
PRJNA447983	PRJEB27928	0.416954	external	CRC	Metagenomics	species	Intestinal	Intestinal	Metagenomics_species
PRJEB10878	PRJEB7774	0.399061	external	CRC	Metagenomics	species	Intestinal	Intestinal	Metagenomics_species
PRJEB27928	PRJEB7774	0.51863	external	CRC	Metagenomics	species	Intestinal	Intestinal	Metagenomics_species
PRJEB7774	PRJEB7774	0.578604	self	CRC	Metagenomics	species	Intestinal	Intestinal	Metagenomics_species
PRJEB12449	PRJEB7774	0.346763	external	CRC	Metagenomics	species	Intestinal	Intestinal	Metagenomics_species
PRJDB4176	PRJEB7774	0.225381	external	CRC	Metagenomics	species	Intestinal	Intestinal	Metagenomics_species
PRJEB6070	PRJEB7774	0.594854	external	CRC	Metagenomics	species	Intestinal	Intestinal	Metagenomics_species
PRJNA447983	PRJEB7774	0.414156	external	CRC	Metagenomics	species	Intestinal	Intestinal	Metagenomics_species
PRJEB10878	PRJEB12449	0.350102	external	CRC	Metagenomics	species	Intestinal	Intestinal	Metagenomics_species
PRJEB27928	PRJEB12449	0.329227	external	CRC	Metagenomics	species	Intestinal	Intestinal	Metagenomics_species
PRJEB7774	PRJEB12449	0.141043	external	CRC	Metagenomics	species	Intestinal	Intestinal	Metagenomics_species
PRJEB12449	PRJEB12449	0.123372	self	CRC	Metagenomics	species	Intestinal	Intestinal	Metagenomics_species
PRJDB4176	PRJEB12449	0.145743	external	CRC	Metagenomics	species	Intestinal	Intestinal	Metagenomics_species
PRJEB6070	PRJEB12449	0.124046	external	CRC	Metagenomics	species	Intestinal	Intestinal	Metagenomics_species
PRJNA447983	PRJEB12449	0.224837	external	CRC	Metagenomics	species	Intestinal	Intestinal	Metagenomics_species
PRJEB10878	PRJDB4176	0.452267	external	CRC	Metagenomics	species	Intestinal	Intestinal	Metagenomics_species
PRJEB27928	PRJDB4176	0.351763	external	CRC	Metagenomics	species	Intestinal	Intestinal	Metagenomics_species
PRJEB7774	PRJDB4176	0.314485	external	CRC	Metagenomics	species	Intestinal	Intestinal	Metagenomics_species
PRJEB12449	PRJDB4176	0.356034	external	CRC	Metagenomics	species	Intestinal	Intestinal	Metagenomics_species
PRJDB4176	PRJDB4176	0.181489	self	CRC	Metagenomics	species	Intestinal	Intestinal	Metagenomics_species
PRJEB6070	PRJDB4176	0.436184	external	CRC	Metagenomics	species	Intestinal	Intestinal	Metagenomics_species
PRJNA447983	PRJDB4176	0.3	external	CRC	Metagenomics	species	Intestinal	Intestinal	Metagenomics_species
PRJEB10878	PRJEB6070	0.40678	external	CRC	Metagenomics	species	Intestinal	Intestinal	Metagenomics_species
PRJEB27928	PRJEB6070	0.345896	external	CRC	Metagenomics	species	Intestinal	Intestinal	Metagenomics_species
PRJEB7774	PRJEB6070	0.331832	external	CRC	Metagenomics	species	Intestinal	Intestinal	Metagenomics_species
PRJEB12449	PRJEB6070	0.35779	external	CRC	Metagenomics	species	Intestinal	Intestinal	Metagenomics_species
PRJDB4176	PRJEB6070	0.170638	external	CRC	Metagenomics	species	Intestinal	Intestinal	Metagenomics_species
PRJEB6070	PRJEB6070	0.66164	self	CRC	Metagenomics	species	Intestinal	Intestinal	Metagenomics_species
PRJNA447983	PRJEB6070	0.317943	external	CRC	Metagenomics	species	Intestinal	Intestinal	Metagenomics_species
PRJEB10878	PRJNA447983	0.263916	external	CRC	Metagenomics	species	Intestinal	Intestinal	Metagenomics_species
PRJEB27928	PRJNA447983	0.397747	external	CRC	Metagenomics	species	Intestinal	Intestinal	Metagenomics_species
PRJEB7774	PRJNA447983	0.249333	external	CRC	Metagenomics	species	Intestinal	Intestinal	Metagenomics_species
PRJEB12449	PRJNA447983	0.237265	external	CRC	Metagenomics	species	Intestinal	Intestinal	Metagenomics_species
PRJDB4176	PRJNA447983	0.287686	external	CRC	Metagenomics	species	Intestinal	Intestinal	Metagenomics_species
PRJEB6070	PRJNA447983	0.063804	external	CRC	Metagenomics	species	Intestinal	Intestinal	Metagenomics_species
PRJNA447983	PRJNA447983	0.526413	self	CRC	Metagenomics	species	Intestinal	Intestinal	Metagenomics_species
PRJNA422434	PRJNA422434	0.138381	self	T2D	Metagenomics	genus	Metabolic	non-Intestinal	Metagenomics_genus
PRJEB1786	PRJNA422434	0.105554	external	T2D	Metagenomics	genus	Metabolic	non-Intestinal	Metagenomics_genus
PRJNA422434	PRJEB1786	-0.0138849	external	T2D	Metagenomics	genus	Metabolic	non-Intestinal	Metagenomics_genus
PRJEB1786	PRJEB1786	0.105133	self	T2D	Metagenomics	genus	Metabolic	non-Intestinal	Metagenomics_genus
PRJNA422434	PRJNA422434	0.232747	self	T2D	Metagenomics	species	Metabolic	non-Intestinal	Metagenomics_species
PRJEB1786	PRJNA422434	0.0159422	external	T2D	Metagenomics	species	Metabolic	non-Intestinal	Metagenomics_species
PRJNA422434	PRJEB1786	0.0908939	external	T2D	Metagenomics	species	Metabolic	non-Intestinal	Metagenomics_species
PRJEB1786	PRJEB1786	0.19794	self	T2D	Metagenomics	species	Metabolic	non-Intestinal	Metagenomics_species
PRJNA448494	PRJNA448494	0.603683	self	T2D	Amplicon	genus	Metabolic	non-Intestinal	Amplicon_genus
PRJNA588353	PRJNA448494	0	external	T2D	Amplicon	genus	Metabolic	non-Intestinal	Amplicon_genus
PRJDB9608	PRJNA448494	0.129608	external	T2D	Amplicon	genus	Metabolic	non-Intestinal	Amplicon_genus
PRJNA505546	PRJNA448494	0	external	T2D	Amplicon	genus	Metabolic	non-Intestinal	Amplicon_genus
PRJNA448494	PRJNA588353	0	external	T2D	Amplicon	genus	Metabolic	non-Intestinal	Amplicon_genus
PRJNA588353	PRJNA588353	0.510113	self	T2D	Amplicon	genus	Metabolic	non-Intestinal	Amplicon_genus
PRJDB9608	PRJNA588353	0	external	T2D	Amplicon	genus	Metabolic	non-Intestinal	Amplicon_genus
PRJNA505546	PRJNA588353	-0.105409	external	T2D	Amplicon	genus	Metabolic	non-Intestinal	Amplicon_genus
PRJNA448494	PRJDB9608	0.0424476	external	T2D	Amplicon	genus	Metabolic	non-Intestinal	Amplicon_genus
PRJNA588353	PRJDB9608	0.0716703	external	T2D	Amplicon	genus	Metabolic	non-Intestinal	Amplicon_genus
PRJDB9608	PRJDB9608	0.0661903	self	T2D	Amplicon	genus	Metabolic	non-Intestinal	Amplicon_genus
PRJNA505546	PRJDB9608	-0.022663	external	T2D	Amplicon	genus	Metabolic	non-Intestinal	Amplicon_genus
PRJNA448494	PRJNA505546	0	external	T2D	Amplicon	genus	Metabolic	non-Intestinal	Amplicon_genus
PRJNA588353	PRJNA505546	0.00442586	external	T2D	Amplicon	genus	Metabolic	non-Intestinal	Amplicon_genus
PRJDB9608	PRJNA505546	0.00355557	external	T2D	Amplicon	genus	Metabolic	non-Intestinal	Amplicon_genus
PRJNA505546	PRJNA505546	0.124152	self	T2D	Amplicon	genus	Metabolic	non-Intestinal	Amplicon_genus
PRJEB4336	PRJEB4336	0.0570682	self	Obesity	Metagenomics	genus	Metabolic	non-Intestinal	Metagenomics_genus
PRJEB12123	PRJEB4336	-0.0760435	external	Obesity	Metagenomics	genus	Metabolic	non-Intestinal	Metagenomics_genus
PRJEB4336	PRJEB12123	0.133364	external	Obesity	Metagenomics	genus	Metabolic	non-Intestinal	Metagenomics_genus
PRJEB12123	PRJEB12123	0.42798	self	Obesity	Metagenomics	genus	Metabolic	non-Intestinal	Metagenomics_genus
PRJEB4336	PRJEB4336	0.0986823	self	Obesity	Metagenomics	species	Metabolic	non-Intestinal	Metagenomics_species
PRJEB12123	PRJEB4336	0.108964	external	Obesity	Metagenomics	species	Metabolic	non-Intestinal	Metagenomics_species
PRJEB4336	PRJEB12123	0.0684775	external	Obesity	Metagenomics	species	Metabolic	non-Intestinal	Metagenomics_species
PRJEB12123	PRJEB12123	0.640039	self	Obesity	Metagenomics	species	Metabolic	non-Intestinal	Metagenomics_species
PRJEB6997	PRJEB6997	-0.0310685	self	Overweight	Metagenomics	genus	Metabolic	non-Intestinal	Metagenomics_genus
PRJEB4336	PRJEB6997	-0.138675	external	Overweight	Metagenomics	genus	Metabolic	non-Intestinal	Metagenomics_genus
PRJEB6997	PRJEB4336	-0.0907226	external	Overweight	Metagenomics	genus	Metabolic	non-Intestinal	Metagenomics_genus
PRJEB4336	PRJEB4336	0.568705	self	Overweight	Metagenomics	genus	Metabolic	non-Intestinal	Metagenomics_genus
PRJEB6997	PRJEB6997	-0.0310685	self	Overweight	Metagenomics	species	Metabolic	non-Intestinal	Metagenomics_species
PRJEB4336	PRJEB6997	-0.0824086	external	Overweight	Metagenomics	species	Metabolic	non-Intestinal	Metagenomics_species
PRJEB6997	PRJEB4336	0.099481	external	Overweight	Metagenomics	species	Metabolic	non-Intestinal	Metagenomics_species
PRJEB4336	PRJEB4336	0.603864	self	Overweight	Metagenomics	species	Metabolic	non-Intestinal	Metagenomics_species
PRJEB7774	PRJEB7774	0.139371	self	Adenoma	Metagenomics	genus	Intestinal	Intestinal	Metagenomics_genus
PRJEB6070	PRJEB7774	0.112824	external	Adenoma	Metagenomics	genus	Intestinal	Intestinal	Metagenomics_genus
PRJNA447983	PRJEB7774	0	external	Adenoma	Metagenomics	genus	Intestinal	Intestinal	Metagenomics_genus
PRJEB7774	PRJEB6070	-0.0637868	external	Adenoma	Metagenomics	genus	Intestinal	Intestinal	Metagenomics_genus
PRJEB6070	PRJEB6070	-0.0826931	self	Adenoma	Metagenomics	genus	Intestinal	Intestinal	Metagenomics_genus
PRJNA447983	PRJEB6070	0	external	Adenoma	Metagenomics	genus	Intestinal	Intestinal	Metagenomics_genus
PRJEB7774	PRJNA447983	0.0770417	external	Adenoma	Metagenomics	genus	Intestinal	Intestinal	Metagenomics_genus
PRJEB6070	PRJNA447983	0.324786	external	Adenoma	Metagenomics	genus	Intestinal	Intestinal	Metagenomics_genus
PRJNA447983	PRJNA447983	-0.105842	self	Adenoma	Metagenomics	genus	Intestinal	Intestinal	Metagenomics_genus
PRJEB7774	PRJEB7774	-0.0336146	self	Adenoma	Metagenomics	species	Intestinal	Intestinal	Metagenomics_species
PRJEB6070	PRJEB7774	0.257328	external	Adenoma	Metagenomics	species	Intestinal	Intestinal	Metagenomics_species
PRJNA447983	PRJEB7774	-0.0860521	external	Adenoma	Metagenomics	species	Intestinal	Intestinal	Metagenomics_species
PRJEB7774	PRJEB6070	0.0338713	external	Adenoma	Metagenomics	species	Intestinal	Intestinal	Metagenomics_species
PRJEB6070	PRJEB6070	0.0449251	self	Adenoma	Metagenomics	species	Intestinal	Intestinal	Metagenomics_species
PRJNA447983	PRJEB6070	0.174098	external	Adenoma	Metagenomics	species	Intestinal	Intestinal	Metagenomics_species
PRJEB7774	PRJNA447983	0.0770417	external	Adenoma	Metagenomics	species	Intestinal	Intestinal	Metagenomics_species
PRJEB6070	PRJNA447983	0.156505	external	Adenoma	Metagenomics	species	Intestinal	Intestinal	Metagenomics_species
PRJNA447983	PRJNA447983	0.331621	self	Adenoma	Metagenomics	species	Intestinal	Intestinal	Metagenomics_species
PRJNA353587	PRJNA353587	0.868742	self	CDI	Amplicon	genus	Intestinal	Intestinal	Amplicon_genus
PRJNA379979	PRJNA353587	0	external	CDI	Amplicon	genus	Intestinal	Intestinal	Amplicon_genus
PRJNA353587	PRJNA379979	-0.100077	external	CDI	Amplicon	genus	Intestinal	Intestinal	Amplicon_genus
PRJNA379979	PRJNA379979	0.924363	self	CDI	Amplicon	genus	Intestinal	Intestinal	Amplicon_genus
PRJNA633959	PRJNA633959	0.514901	self	AD	Amplicon	genus	Mental	non-Intestinal	Amplicon_genus
PRJNA496408	PRJNA633959	-0.0187202	external	AD	Amplicon	genus	Mental	non-Intestinal	Amplicon_genus
PRJNA489760	PRJNA633959	0.157596	external	AD	Amplicon	genus	Mental	non-Intestinal	Amplicon_genus
PRJNA554111	PRJNA633959	-0.0681939	external	AD	Amplicon	genus	Mental	non-Intestinal	Amplicon_genus
PRJNA633959	PRJNA496408	-0.140153	external	AD	Amplicon	genus	Mental	non-Intestinal	Amplicon_genus
PRJNA496408	PRJNA496408	-0.021787	self	AD	Amplicon	genus	Mental	non-Intestinal	Amplicon_genus
PRJNA489760	PRJNA496408	0.0777005	external	AD	Amplicon	genus	Mental	non-Intestinal	Amplicon_genus
PRJNA554111	PRJNA496408	-0.021787	external	AD	Amplicon	genus	Mental	non-Intestinal	Amplicon_genus
PRJNA633959	PRJNA489760	0.301511	external	AD	Amplicon	genus	Mental	non-Intestinal	Amplicon_genus
PRJNA496408	PRJNA489760	0	external	AD	Amplicon	genus	Mental	non-Intestinal	Amplicon_genus
PRJNA489760	PRJNA489760	0.770529	self	AD	Amplicon	genus	Mental	non-Intestinal	Amplicon_genus
PRJNA554111	PRJNA489760	0	external	AD	Amplicon	genus	Mental	non-Intestinal	Amplicon_genus
PRJNA633959	PRJNA554111	-0.0425243	external	AD	Amplicon	genus	Mental	non-Intestinal	Amplicon_genus
PRJNA496408	PRJNA554111	0	external	AD	Amplicon	genus	Mental	non-Intestinal	Amplicon_genus
PRJNA489760	PRJNA554111	0.144338	external	AD	Amplicon	genus	Mental	non-Intestinal	Amplicon_genus
PRJNA554111	PRJNA554111	-0.149071	self	AD	Amplicon	genus	Mental	non-Intestinal	Amplicon_genus
PRJNA489760	PRJNA489760	0.801784	self	MCI	Amplicon	genus	Mental	non-Intestinal	Amplicon_genus
PRJNA496408	PRJNA489760	-0.392232	external	MCI	Amplicon	genus	Mental	non-Intestinal	Amplicon_genus
PRJNA489760	PRJNA496408	0.102062	external	MCI	Amplicon	genus	Mental	non-Intestinal	Amplicon_genus
PRJNA496408	PRJNA496408	-0.0919709	self	MCI	Amplicon	genus	Mental	non-Intestinal	Amplicon_genus
PRJDB8639	PRJDB8639	0.235885	self	PD	Amplicon	genus	Mental	non-Intestinal	Amplicon_genus
PRJNA601994	PRJDB8639	0.124502	external	PD	Amplicon	genus	Mental	non-Intestinal	Amplicon_genus
PRJEB27564	PRJDB8639	0.104365	external	PD	Amplicon	genus	Mental	non-Intestinal	Amplicon_genus
PRJEB30615	PRJDB8639	0.253395	external	PD	Amplicon	genus	Mental	non-Intestinal	Amplicon_genus
PRJNA381395	PRJDB8639	0	external	PD	Amplicon	genus	Mental	non-Intestinal	Amplicon_genus
PRJEB4927	PRJDB8639	0.028503	external	PD	Amplicon	genus	Mental	non-Intestinal	Amplicon_genus
PRJDB8639	PRJNA601994	0.056903	external	PD	Amplicon	genus	Mental	non-Intestinal	Amplicon_genus
PRJNA601994	PRJNA601994	0.106514	self	PD	Amplicon	genus	Mental	non-Intestinal	Amplicon_genus
PRJEB27564	PRJNA601994	-0.0100506	external	PD	Amplicon	genus	Mental	non-Intestinal	Amplicon_genus
PRJEB30615	PRJNA601994	0.0704002	external	PD	Amplicon	genus	Mental	non-Intestinal	Amplicon_genus
PRJNA381395	PRJNA601994	0	external	PD	Amplicon	genus	Mental	non-Intestinal	Amplicon_genus
PRJEB4927	PRJNA601994	-0.041769	external	PD	Amplicon	genus	Mental	non-Intestinal	Amplicon_genus
PRJDB8639	PRJEB27564	0.211312	external	PD	Amplicon	genus	Mental	non-Intestinal	Amplicon_genus
PRJNA601994	PRJEB27564	0.0127372	external	PD	Amplicon	genus	Mental	non-Intestinal	Amplicon_genus
PRJEB27564	PRJEB27564	0.0297718	self	PD	Amplicon	genus	Mental	non-Intestinal	Amplicon_genus
PRJEB30615	PRJEB27564	0.172162	external	PD	Amplicon	genus	Mental	non-Intestinal	Amplicon_genus
PRJNA381395	PRJEB27564	0	external	PD	Amplicon	genus	Mental	non-Intestinal	Amplicon_genus
PRJEB4927	PRJEB27564	0.113749	external	PD	Amplicon	genus	Mental	non-Intestinal	Amplicon_genus
PRJDB8639	PRJEB30615	0.281718	external	PD	Amplicon	genus	Mental	non-Intestinal	Amplicon_genus
PRJNA601994	PRJEB30615	0.132599	external	PD	Amplicon	genus	Mental	non-Intestinal	Amplicon_genus
PRJEB27564	PRJEB30615	0.249155	external	PD	Amplicon	genus	Mental	non-Intestinal	Amplicon_genus
PRJEB30615	PRJEB30615	0.454187	self	PD	Amplicon	genus	Mental	non-Intestinal	Amplicon_genus
PRJNA381395	PRJEB30615	0	external	PD	Amplicon	genus	Mental	non-Intestinal	Amplicon_genus
PRJEB4927	PRJEB30615	0.156941	external	PD	Amplicon	genus	Mental	non-Intestinal	Amplicon_genus
PRJDB8639	PRJNA381395	0.248146	external	PD	Amplicon	genus	Mental	non-Intestinal	Amplicon_genus
PRJNA601994	PRJNA381395	0.333333	external	PD	Amplicon	genus	Mental	non-Intestinal	Amplicon_genus
PRJEB27564	PRJNA381395	0.188982	external	PD	Amplicon	genus	Mental	non-Intestinal	Amplicon_genus
PRJEB30615	PRJNA381395	0.103975	external	PD	Amplicon	genus	Mental	non-Intestinal	Amplicon_genus
PRJNA381395	PRJNA381395	0.763158	self	PD	Amplicon	genus	Mental	non-Intestinal	Amplicon_genus
PRJEB4927	PRJNA381395	0	external	PD	Amplicon	genus	Mental	non-Intestinal	Amplicon_genus
PRJDB8639	PRJEB4927	0.013727	external	PD	Amplicon	genus	Mental	non-Intestinal	Amplicon_genus
PRJNA601994	PRJEB4927	0.111943	external	PD	Amplicon	genus	Mental	non-Intestinal	Amplicon_genus
PRJEB27564	PRJEB4927	-0.0824786	external	PD	Amplicon	genus	Mental	non-Intestinal	Amplicon_genus
PRJEB30615	PRJEB4927	0.0824786	external	PD	Amplicon	genus	Mental	non-Intestinal	Amplicon_genus
PRJNA381395	PRJEB4927	0	external	PD	Amplicon	genus	Mental	non-Intestinal	Amplicon_genus
PRJEB4927	PRJEB4927	0.118585	self	PD	Amplicon	genus	Mental	non-Intestinal	Amplicon_genus
PRJEB17784	PRJEB17784	-0.0188148	self	PD	Metagenomics	genus	Mental	non-Intestinal	Metagenomics_genus
PRJNA433459	PRJEB17784	0.176369	external	PD	Metagenomics	genus	Mental	non-Intestinal	Metagenomics_genus
PRJEB17784	PRJNA433459	0	external	PD	Metagenomics	genus	Mental	non-Intestinal	Metagenomics_genus
PRJNA433459	PRJNA433459	0.151186	self	PD	Metagenomics	genus	Mental	non-Intestinal	Metagenomics_genus
PRJEB17784	PRJEB17784	0.172825	self	PD	Metagenomics	species	Mental	non-Intestinal	Metagenomics_species
PRJNA433459	PRJEB17784	-0.0445258	external	PD	Metagenomics	species	Mental	non-Intestinal	Metagenomics_species
PRJEB17784	PRJNA433459	0.309662	external	PD	Metagenomics	species	Mental	non-Intestinal	Metagenomics_species
PRJNA433459	PRJNA433459	0.359211	self	PD	Metagenomics	species	Mental	non-Intestinal	Metagenomics_species
PRJEB6997	PRJEB6997	0.165683	self	RA	Metagenomics	genus	Autoimmune	non-Intestinal	Metagenomics_genus
PRJNA356102	PRJEB6997	0.0179461	external	RA	Metagenomics	genus	Autoimmune	non-Intestinal	Metagenomics_genus
PRJNA487636	PRJEB6997	0.12975	external	RA	Metagenomics	genus	Autoimmune	non-Intestinal	Metagenomics_genus
PRJEB6997	PRJNA356102	0.0457869	external	RA	Metagenomics	genus	Autoimmune	non-Intestinal	Metagenomics_genus
PRJNA356102	PRJNA356102	0.149716	self	RA	Metagenomics	genus	Autoimmune	non-Intestinal	Metagenomics_genus
PRJNA487636	PRJNA356102	-0.0138929	external	RA	Metagenomics	genus	Autoimmune	non-Intestinal	Metagenomics_genus
PRJEB6997	PRJNA487636	0.105754	external	RA	Metagenomics	genus	Autoimmune	non-Intestinal	Metagenomics_genus
PRJNA356102	PRJNA487636	-0.135582	external	RA	Metagenomics	genus	Autoimmune	non-Intestinal	Metagenomics_genus
PRJNA487636	PRJNA487636	0.0942828	self	RA	Metagenomics	genus	Autoimmune	non-Intestinal	Metagenomics_genus
PRJEB6997	PRJEB6997	0.433029	self	RA	Metagenomics	species	Autoimmune	non-Intestinal	Metagenomics_species
PRJNA356102	PRJEB6997	0.0685583	external	RA	Metagenomics	species	Autoimmune	non-Intestinal	Metagenomics_species
PRJNA487636	PRJEB6997	0.033742	external	RA	Metagenomics	species	Autoimmune	non-Intestinal	Metagenomics_species
PRJEB6997	PRJNA356102	-0.0363121	external	RA	Metagenomics	species	Autoimmune	non-Intestinal	Metagenomics_species
PRJNA356102	PRJNA356102	0.161374	self	RA	Metagenomics	species	Autoimmune	non-Intestinal	Metagenomics_species
PRJNA487636	PRJNA356102	-0.134005	external	RA	Metagenomics	species	Autoimmune	non-Intestinal	Metagenomics_species
PRJEB6997	PRJNA487636	0.0151208	external	RA	Metagenomics	species	Autoimmune	non-Intestinal	Metagenomics_species
PRJNA356102	PRJNA487636	0.02179	external	RA	Metagenomics	species	Autoimmune	non-Intestinal	Metagenomics_species
PRJNA487636	PRJNA487636	0.237016	self	RA	Metagenomics	species	Autoimmune	non-Intestinal	Metagenomics_species
PRJNA450340	PRJNA450340	0.269209	self	RA	Amplicon	genus	Autoimmune	non-Intestinal	Amplicon_genus
PRJNA574565	PRJNA450340	0.0316983	external	RA	Amplicon	genus	Autoimmune	non-Intestinal	Amplicon_genus
PRJNA450340	PRJNA574565	0	external	RA	Amplicon	genus	Autoimmune	non-Intestinal	Amplicon_genus
PRJNA574565	PRJNA574565	0.289834	self	RA	Amplicon	genus	Autoimmune	non-Intestinal	Amplicon_genus
PRJNA450340	PRJNA450340	0.506152	self	MS	Amplicon	genus	Autoimmune	non-Intestinal	Amplicon_genus
PRJNA321051	PRJNA450340	0	external	MS	Amplicon	genus	Autoimmune	non-Intestinal	Amplicon_genus
PRJNA450340	PRJNA321051	0.0722225	external	MS	Amplicon	genus	Autoimmune	non-Intestinal	Amplicon_genus
PRJNA321051	PRJNA321051	-0.123549	self	MS	Amplicon	genus	Autoimmune	non-Intestinal	Amplicon_genus
PRJNA578223	PRJNA578223	0.792355	self	ASD	Amplicon	genus	Mental	non-Intestinal	Amplicon_genus
PRJNA687773	PRJNA578223	0.102598	external	ASD	Amplicon	genus	Mental	non-Intestinal	Amplicon_genus
PRJNA453621	PRJNA578223	-0.0753778	external	ASD	Amplicon	genus	Mental	non-Intestinal	Amplicon_genus
PRJNA589343	PRJNA578223	0.150756	external	ASD	Amplicon	genus	Mental	non-Intestinal	Amplicon_genus
PRJNA624252	PRJNA578223	0	external	ASD	Amplicon	genus	Mental	non-Intestinal	Amplicon_genus
PRJEB27306	PRJNA578223	0	external	ASD	Amplicon	genus	Mental	non-Intestinal	Amplicon_genus
PRJNA578223	PRJNA687773	-0.101748	external	ASD	Amplicon	genus	Mental	non-Intestinal	Amplicon_genus
PRJNA687773	PRJNA687773	-0.0763711	self	ASD	Amplicon	genus	Mental	non-Intestinal	Amplicon_genus
PRJNA453621	PRJNA687773	0.00948318	external	ASD	Amplicon	genus	Mental	non-Intestinal	Amplicon_genus
PRJNA589343	PRJNA687773	-0.0197104	external	ASD	Amplicon	genus	Mental	non-Intestinal	Amplicon_genus
PRJNA624252	PRJNA687773	0	external	ASD	Amplicon	genus	Mental	non-Intestinal	Amplicon_genus
PRJEB27306	PRJNA687773	-0.0991336	external	ASD	Amplicon	genus	Mental	non-Intestinal	Amplicon_genus
PRJNA578223	PRJNA453621	0	external	ASD	Amplicon	genus	Mental	non-Intestinal	Amplicon_genus
PRJNA687773	PRJNA453621	0	external	ASD	Amplicon	genus	Mental	non-Intestinal	Amplicon_genus
PRJNA453621	PRJNA453621	0.546282	self	ASD	Amplicon	genus	Mental	non-Intestinal	Amplicon_genus
PRJNA589343	PRJNA453621	0.131291	external	ASD	Amplicon	genus	Mental	non-Intestinal	Amplicon_genus
PRJNA624252	PRJNA453621	0	external	ASD	Amplicon	genus	Mental	non-Intestinal	Amplicon_genus
PRJEB27306	PRJNA453621	-0.0705931	external	ASD	Amplicon	genus	Mental	non-Intestinal	Amplicon_genus
PRJNA578223	PRJNA589343	-0.131512	external	ASD	Amplicon	genus	Mental	non-Intestinal	Amplicon_genus
PRJNA687773	PRJNA589343	0	external	ASD	Amplicon	genus	Mental	non-Intestinal	Amplicon_genus
PRJNA453621	PRJNA589343	-0.0248129	external	ASD	Amplicon	genus	Mental	non-Intestinal	Amplicon_genus
PRJNA589343	PRJNA589343	0.609386	self	ASD	Amplicon	genus	Mental	non-Intestinal	Amplicon_genus
PRJNA624252	PRJNA589343	0	external	ASD	Amplicon	genus	Mental	non-Intestinal	Amplicon_genus
PRJEB27306	PRJNA589343	-0.00261015	external	ASD	Amplicon	genus	Mental	non-Intestinal	Amplicon_genus
PRJNA578223	PRJNA624252	0.00985291	external	ASD	Amplicon	genus	Mental	non-Intestinal	Amplicon_genus
PRJNA687773	PRJNA624252	0.119866	external	ASD	Amplicon	genus	Mental	non-Intestinal	Amplicon_genus
PRJNA453621	PRJNA624252	0.17131	external	ASD	Amplicon	genus	Mental	non-Intestinal	Amplicon_genus
PRJNA589343	PRJNA624252	0	external	ASD	Amplicon	genus	Mental	non-Intestinal	Amplicon_genus
PRJNA624252	PRJNA624252	-0.173805	self	ASD	Amplicon	genus	Mental	non-Intestinal	Amplicon_genus
PRJEB27306	PRJNA624252	0	external	ASD	Amplicon	genus	Mental	non-Intestinal	Amplicon_genus
PRJNA578223	PRJEB27306	-0.219265	external	ASD	Amplicon	genus	Mental	non-Intestinal	Amplicon_genus
PRJNA687773	PRJEB27306	0	external	ASD	Amplicon	genus	Mental	non-Intestinal	Amplicon_genus
PRJNA453621	PRJEB27306	0.18272	external	ASD	Amplicon	genus	Mental	non-Intestinal	Amplicon_genus
PRJNA589343	PRJEB27306	-0.182574	external	ASD	Amplicon	genus	Mental	non-Intestinal	Amplicon_genus
PRJNA624252	PRJEB27306	0	external	ASD	Amplicon	genus	Mental	non-Intestinal	Amplicon_genus
PRJEB27306	PRJEB27306	0.092376	self	ASD	Amplicon	genus	Mental	non-Intestinal	Amplicon_genus
PRJEB23052	PRJEB23052	0.684739	self	ASD	Metagenomics	species	Mental	non-Intestinal	Metagenomics_species
PRJNA516054	PRJEB23052	0	external	ASD	Metagenomics	species	Mental	non-Intestinal	Metagenomics_species
PRJNA451479	PRJEB23052	0.39197	external	ASD	Metagenomics	species	Mental	non-Intestinal	Metagenomics_species
PRJNA686821	PRJEB23052	-0.0987985	external	ASD	Metagenomics	species	Mental	non-Intestinal	Metagenomics_species
PRJEB23052	PRJNA516054	-0.0033937	external	ASD	Metagenomics	species	Mental	non-Intestinal	Metagenomics_species
PRJNA516054	PRJNA516054	0.75905	self	ASD	Metagenomics	species	Mental	non-Intestinal	Metagenomics_species
PRJNA451479	PRJNA516054	0.0982843	external	ASD	Metagenomics	species	Mental	non-Intestinal	Metagenomics_species
PRJNA686821	PRJNA516054	-0.0244252	external	ASD	Metagenomics	species	Mental	non-Intestinal	Metagenomics_species
PRJEB23052	PRJNA451479	0.494975	external	ASD	Metagenomics	species	Mental	non-Intestinal	Metagenomics_species
PRJNA516054	PRJNA451479	0	external	ASD	Metagenomics	species	Mental	non-Intestinal	Metagenomics_species
PRJNA451479	PRJNA451479	0.111111	self	ASD	Metagenomics	species	Mental	non-Intestinal	Metagenomics_species
PRJNA686821	PRJNA451479	-0.140028	external	ASD	Metagenomics	species	Mental	non-Intestinal	Metagenomics_species
PRJEB23052	PRJNA686821	0	external	ASD	Metagenomics	species	Mental	non-Intestinal	Metagenomics_species
PRJNA516054	PRJNA686821	-0.0438392	external	ASD	Metagenomics	species	Mental	non-Intestinal	Metagenomics_species
PRJNA451479	PRJNA686821	-0.0357987	external	ASD	Metagenomics	species	Mental	non-Intestinal	Metagenomics_species
PRJNA686821	PRJNA686821	0.198847	self	ASD	Metagenomics	species	Mental	non-Intestinal	Metagenomics_species
PRJEB23052	PRJEB23052	0.575276	self	ASD	Metagenomics	genus	Mental	non-Intestinal	Metagenomics_genus
PRJNA516054	PRJEB23052	-0.0993768	external	ASD	Metagenomics	genus	Mental	non-Intestinal	Metagenomics_genus
PRJNA451479	PRJEB23052	0.0356573	external	ASD	Metagenomics	genus	Mental	non-Intestinal	Metagenomics_genus
PRJNA686821	PRJEB23052	0.0993768	external	ASD	Metagenomics	genus	Mental	non-Intestinal	Metagenomics_genus
PRJEB23052	PRJNA516054	0.146384	external	ASD	Metagenomics	genus	Mental	non-Intestinal	Metagenomics_genus
PRJNA516054	PRJNA516054	0.842717	self	ASD	Metagenomics	genus	Mental	non-Intestinal	Metagenomics_genus
PRJNA451479	PRJNA516054	-0.0431518	external	ASD	Metagenomics	genus	Mental	non-Intestinal	Metagenomics_genus
PRJNA686821	PRJNA516054	0	external	ASD	Metagenomics	genus	Mental	non-Intestinal	Metagenomics_genus
PRJEB23052	PRJNA451479	0.452267	external	ASD	Metagenomics	genus	Mental	non-Intestinal	Metagenomics_genus
PRJNA516054	PRJNA451479	-0.185695	external	ASD	Metagenomics	genus	Mental	non-Intestinal	Metagenomics_genus
PRJNA451479	PRJNA451479	0.196116	self	ASD	Metagenomics	genus	Mental	non-Intestinal	Metagenomics_genus
PRJNA686821	PRJNA451479	0	external	ASD	Metagenomics	genus	Mental	non-Intestinal	Metagenomics_genus
PRJEB23052	PRJNA686821	0.0698791	external	ASD	Metagenomics	genus	Mental	non-Intestinal	Metagenomics_genus
PRJNA516054	PRJNA686821	0.0417806	external	ASD	Metagenomics	genus	Mental	non-Intestinal	Metagenomics_genus
PRJNA451479	PRJNA686821	0.04153	external	ASD	Metagenomics	genus	Mental	non-Intestinal	Metagenomics_genus
PRJNA686821	PRJNA686821	0.0919937	self	ASD	Metagenomics	genus	Mental	non-Intestinal	Metagenomics_genus
PRJNA389280	PRJNA389280	0.417615	self	CD	Metagenomics	species	Intestinal	Intestinal	Metagenomics_species
SRP057027	PRJNA389280	0.308725	external	CD	Metagenomics	species	Intestinal	Intestinal	Metagenomics_species
PRJEB15371	PRJNA389280	0.257077	external	CD	Metagenomics	species	Intestinal	Intestinal	Metagenomics_species
PRJNA400072	PRJNA389280	0.303182	external	CD	Metagenomics	species	Intestinal	Intestinal	Metagenomics_species
PRJNA487636	PRJNA389280	0.268098	external	CD	Metagenomics	species	Intestinal	Intestinal	Metagenomics_species
PRJNA389280	SRP057027	0.580259	external	CD	Metagenomics	species	Intestinal	Intestinal	Metagenomics_species
SRP057027	SRP057027	0.90302	self	CD	Metagenomics	species	Intestinal	Intestinal	Metagenomics_species
PRJEB15371	SRP057027	0.754726	external	CD	Metagenomics	species	Intestinal	Intestinal	Metagenomics_species
PRJNA400072	SRP057027	0.681408	external	CD	Metagenomics	species	Intestinal	Intestinal	Metagenomics_species
PRJNA487636	SRP057027	0.672331	external	CD	Metagenomics	species	Intestinal	Intestinal	Metagenomics_species
PRJNA389280	PRJEB15371	0.610925	external	CD	Metagenomics	species	Intestinal	Intestinal	Metagenomics_species
SRP057027	PRJEB15371	0.567368	external	CD	Metagenomics	species	Intestinal	Intestinal	Metagenomics_species
PRJEB15371	PRJEB15371	0.85786	self	CD	Metagenomics	species	Intestinal	Intestinal	Metagenomics_species
PRJNA400072	PRJEB15371	0.691622	external	CD	Metagenomics	species	Intestinal	Intestinal	Metagenomics_species
PRJNA487636	PRJEB15371	0.812121	external	CD	Metagenomics	species	Intestinal	Intestinal	Metagenomics_species
PRJNA389280	PRJNA400072	0.473804	external	CD	Metagenomics	species	Intestinal	Intestinal	Metagenomics_species
SRP057027	PRJNA400072	0.574144	external	CD	Metagenomics	species	Intestinal	Intestinal	Metagenomics_species
PRJEB15371	PRJNA400072	0.538937	external	CD	Metagenomics	species	Intestinal	Intestinal	Metagenomics_species
PRJNA400072	PRJNA400072	0.644256	self	CD	Metagenomics	species	Intestinal	Intestinal	Metagenomics_species
PRJNA487636	PRJNA400072	0.608793	external	CD	Metagenomics	species	Intestinal	Intestinal	Metagenomics_species
PRJNA389280	PRJNA487636	0.485412	external	CD	Metagenomics	species	Intestinal	Intestinal	Metagenomics_species
SRP057027	PRJNA487636	0.340856	external	CD	Metagenomics	species	Intestinal	Intestinal	Metagenomics_species
PRJEB15371	PRJNA487636	0.530001	external	CD	Metagenomics	species	Intestinal	Intestinal	Metagenomics_species
PRJNA400072	PRJNA487636	0.616743	external	CD	Metagenomics	species	Intestinal	Intestinal	Metagenomics_species
PRJNA487636	PRJNA487636	0.63063	self	CD	Metagenomics	species	Intestinal	Intestinal	Metagenomics_species
PRJNA389280	PRJNA389280	-0.0300312	self	CD	Metagenomics	genus	Intestinal	Intestinal	Metagenomics_genus
SRP057027	PRJNA389280	0.283403	external	CD	Metagenomics	genus	Intestinal	Intestinal	Metagenomics_genus
PRJEB15371	PRJNA389280	0.193316	external	CD	Metagenomics	genus	Intestinal	Intestinal	Metagenomics_genus
PRJNA400072	PRJNA389280	-0.0330038	external	CD	Metagenomics	genus	Intestinal	Intestinal	Metagenomics_genus
PRJNA487636	PRJNA389280	0.386416	external	CD	Metagenomics	genus	Intestinal	Intestinal	Metagenomics_genus
PRJNA389280	SRP057027	0.283605	external	CD	Metagenomics	genus	Intestinal	Intestinal	Metagenomics_genus
SRP057027	SRP057027	0.893708	self	CD	Metagenomics	genus	Intestinal	Intestinal	Metagenomics_genus
PRJEB15371	SRP057027	0.603287	external	CD	Metagenomics	genus	Intestinal	Intestinal	Metagenomics_genus
PRJNA400072	SRP057027	0.605903	external	CD	Metagenomics	genus	Intestinal	Intestinal	Metagenomics_genus
PRJNA487636	SRP057027	0.52047	external	CD	Metagenomics	genus	Intestinal	Intestinal	Metagenomics_genus
PRJNA389280	PRJEB15371	0.408873	external	CD	Metagenomics	genus	Intestinal	Intestinal	Metagenomics_genus
SRP057027	PRJEB15371	0.168586	external	CD	Metagenomics	genus	Intestinal	Intestinal	Metagenomics_genus
PRJEB15371	PRJEB15371	0.790004	self	CD	Metagenomics	genus	Intestinal	Intestinal	Metagenomics_genus
PRJNA400072	PRJEB15371	0.523873	external	CD	Metagenomics	genus	Intestinal	Intestinal	Metagenomics_genus
PRJNA487636	PRJEB15371	0.560817	external	CD	Metagenomics	genus	Intestinal	Intestinal	Metagenomics_genus
PRJNA389280	PRJNA400072	0.247714	external	CD	Metagenomics	genus	Intestinal	Intestinal	Metagenomics_genus
SRP057027	PRJNA400072	0.315211	external	CD	Metagenomics	genus	Intestinal	Intestinal	Metagenomics_genus
PRJEB15371	PRJNA400072	0.531169	external	CD	Metagenomics	genus	Intestinal	Intestinal	Metagenomics_genus
PRJNA400072	PRJNA400072	0.677694	self	CD	Metagenomics	genus	Intestinal	Intestinal	Metagenomics_genus
PRJNA487636	PRJNA400072	0.511891	external	CD	Metagenomics	genus	Intestinal	Intestinal	Metagenomics_genus
PRJNA389280	PRJNA487636	-0.131897	external	CD	Metagenomics	genus	Intestinal	Intestinal	Metagenomics_genus
SRP057027	PRJNA487636	0.0764719	external	CD	Metagenomics	genus	Intestinal	Intestinal	Metagenomics_genus
PRJEB15371	PRJNA487636	0.429237	external	CD	Metagenomics	genus	Intestinal	Intestinal	Metagenomics_genus
PRJNA400072	PRJNA487636	0.504242	external	CD	Metagenomics	genus	Intestinal	Intestinal	Metagenomics_genus
PRJNA487636	PRJNA487636	0.600099	self	CD	Metagenomics	genus	Intestinal	Intestinal	Metagenomics_genus
PRJNA232056	PRJNA232056	0.19124	self	CD	Amplicon	genus	Intestinal	Intestinal	Amplicon_genus
PRJNA450340	PRJNA232056	-0.252177	external	CD	Amplicon	genus	Intestinal	Intestinal	Amplicon_genus
PRJNA324147	PRJNA232056	0.252177	external	CD	Amplicon	genus	Intestinal	Intestinal	Amplicon_genus
PRJNA232056	PRJNA450340	0	external	CD	Amplicon	genus	Intestinal	Intestinal	Amplicon_genus
PRJNA450340	PRJNA450340	0.794387	self	CD	Amplicon	genus	Intestinal	Intestinal	Amplicon_genus
PRJNA324147	PRJNA450340	0.289618	external	CD	Amplicon	genus	Intestinal	Intestinal	Amplicon_genus
PRJNA232056	PRJNA324147	0	external	CD	Amplicon	genus	Intestinal	Intestinal	Amplicon_genus
PRJNA450340	PRJNA324147	0.380607	external	CD	Amplicon	genus	Intestinal	Intestinal	Amplicon_genus
PRJNA324147	PRJNA324147	0.312558	self	CD	Amplicon	genus	Intestinal	Intestinal	Amplicon_genus
PRJNA400072	PRJNA400072	0.523726	self	UC	Metagenomics	species	Intestinal	Intestinal	Metagenomics_species
PRJNA389280	PRJNA400072	0.342508	external	UC	Metagenomics	species	Intestinal	Intestinal	Metagenomics_species
PRJNA487636	PRJNA400072	0.40045	external	UC	Metagenomics	species	Intestinal	Intestinal	Metagenomics_species
PRJNA400072	PRJNA389280	0.220421	external	UC	Metagenomics	species	Intestinal	Intestinal	Metagenomics_species
PRJNA389280	PRJNA389280	0.422977	self	UC	Metagenomics	species	Intestinal	Intestinal	Metagenomics_species
PRJNA487636	PRJNA389280	0.36955	external	UC	Metagenomics	species	Intestinal	Intestinal	Metagenomics_species
PRJNA400072	PRJNA487636	0.276303	external	UC	Metagenomics	species	Intestinal	Intestinal	Metagenomics_species
PRJNA389280	PRJNA487636	0.184264	external	UC	Metagenomics	species	Intestinal	Intestinal	Metagenomics_species
PRJNA487636	PRJNA487636	0.622954	self	UC	Metagenomics	species	Intestinal	Intestinal	Metagenomics_species
PRJNA400072	PRJNA400072	0.353567	self	UC	Metagenomics	genus	Intestinal	Intestinal	Metagenomics_genus
PRJNA389280	PRJNA400072	0.119116	external	UC	Metagenomics	genus	Intestinal	Intestinal	Metagenomics_genus
PRJNA487636	PRJNA400072	0.31561	external	UC	Metagenomics	genus	Intestinal	Intestinal	Metagenomics_genus
PRJNA400072	PRJNA389280	0.337757	external	UC	Metagenomics	genus	Intestinal	Intestinal	Metagenomics_genus
PRJNA389280	PRJNA389280	0.454679	self	UC	Metagenomics	genus	Intestinal	Intestinal	Metagenomics_genus
PRJNA487636	PRJNA389280	0.336978	external	UC	Metagenomics	genus	Intestinal	Intestinal	Metagenomics_genus
PRJNA400072	PRJNA487636	0.520299	external	UC	Metagenomics	genus	Intestinal	Intestinal	Metagenomics_genus
PRJNA389280	PRJNA487636	-0.0754465	external	UC	Metagenomics	genus	Intestinal	Intestinal	Metagenomics_genus
PRJNA487636	PRJNA487636	0.589256	self	UC	Metagenomics	genus	Intestinal	Intestinal	Metagenomics_genus
PRJNA450340	PRJNA450340	0.400218	self	UC	Amplicon	genus	Intestinal	Intestinal	Amplicon_genus
PRJNA368966	PRJNA450340	0	external	UC	Amplicon	genus	Intestinal	Intestinal	Amplicon_genus
PRJNA388210	PRJNA450340	0.290343	external	UC	Amplicon	genus	Intestinal	Intestinal	Amplicon_genus
PRJNA450340	PRJNA368966	0.419729	external	UC	Amplicon	genus	Intestinal	Intestinal	Amplicon_genus
PRJNA368966	PRJNA368966	0.617326	self	UC	Amplicon	genus	Intestinal	Intestinal	Amplicon_genus
PRJNA388210	PRJNA368966	0	external	UC	Amplicon	genus	Intestinal	Intestinal	Amplicon_genus
PRJNA450340	PRJNA388210	0.274647	external	UC	Amplicon	genus	Intestinal	Intestinal	Amplicon_genus
PRJNA368966	PRJNA388210	0	external	UC	Amplicon	genus	Intestinal	Intestinal	Amplicon_genus
PRJNA388210	PRJNA388210	0.817215	self	UC	Amplicon	genus	Intestinal	Intestinal	Amplicon_genus
PRJEB7949	PRJEB7949	0.851064	self	IBD	Metagenomics	species	Intestinal	Intestinal	Metagenomics_species
PRJNA385949	PRJEB7949	0.671317	external	IBD	Metagenomics	species	Intestinal	Intestinal	Metagenomics_species
PRJEB7949	PRJNA385949	-0.00561061	external	IBD	Metagenomics	species	Intestinal	Intestinal	Metagenomics_species
PRJNA385949	PRJNA385949	0.93326	self	IBD	Metagenomics	species	Intestinal	Intestinal	Metagenomics_species
PRJEB7949	PRJEB7949	0.758583	self	IBD	Metagenomics	genus	Intestinal	Intestinal	Metagenomics_genus
PRJNA385949	PRJEB7949	0.252861	external	IBD	Metagenomics	genus	Intestinal	Intestinal	Metagenomics_genus
PRJEB7949	PRJNA385949	0.31101	external	IBD	Metagenomics	genus	Intestinal	Intestinal	Metagenomics_genus
PRJNA385949	PRJNA385949	0.913173	self	IBD	Metagenomics	genus	Intestinal	Intestinal	Metagenomics_genus
PRJNA375935	PRJNA375935	0.770814	self	AS	Metagenomics	species	Autoimmune	non-Intestinal	Metagenomics_species
PRJEB28545	PRJNA375935	0.181171	external	AS	Metagenomics	species	Autoimmune	non-Intestinal	Metagenomics_species
PRJNA375935	PRJEB28545	0.199929	external	AS	Metagenomics	species	Autoimmune	non-Intestinal	Metagenomics_species
PRJEB28545	PRJEB28545	0.863576	self	AS	Metagenomics	species	Autoimmune	non-Intestinal	Metagenomics_species
PRJNA375935	PRJNA375935	0.732838	self	AS	Metagenomics	genus	Autoimmune	non-Intestinal	Metagenomics_genus
PRJEB28545	PRJNA375935	0.341244	external	AS	Metagenomics	genus	Autoimmune	non-Intestinal	Metagenomics_genus
PRJNA375935	PRJEB28545	0.281593	external	AS	Metagenomics	genus	Autoimmune	non-Intestinal	Metagenomics_genus
PRJEB28545	PRJEB28545	0.846857	self	AS	Metagenomics	genus	Autoimmune	non-Intestinal	Metagenomics_genus
PRJNA373876	PRJNA373876	0.0792431	self	IBS	Amplicon	genus	Intestinal	Intestinal	Amplicon_genus
PRJNA268708	PRJNA373876	-0.100381	external	IBS	Amplicon	genus	Intestinal	Intestinal	Amplicon_genus
PRJNA46339	PRJNA373876	0.124704	external	IBS	Amplicon	genus	Intestinal	Intestinal	Amplicon_genus
PRJNA373876	PRJNA268708	-0.0962869	external	IBS	Amplicon	genus	Intestinal	Intestinal	Amplicon_genus
PRJNA268708	PRJNA268708	0.935125	self	IBS	Amplicon	genus	Intestinal	Intestinal	Amplicon_genus
PRJNA46339	PRJNA268708	-0.0620597	external	IBS	Amplicon	genus	Intestinal	Intestinal	Amplicon_genus
PRJNA373876	PRJNA46339	-0.0635786	external	IBS	Amplicon	genus	Intestinal	Intestinal	Amplicon_genus
PRJNA268708	PRJNA46339	-0.147802	external	IBS	Amplicon	genus	Intestinal	Intestinal	Amplicon_genus
PRJNA46339	PRJNA46339	0.0331719	self	IBS	Amplicon	genus	Intestinal	Intestinal	Amplicon_genus
PRJEB13092	PRJEB13092	0.543761	self	CFS	Amplicon	genus	Mental	non-Intestinal	Amplicon_genus
PRJNA702086	PRJEB13092	-0.0283069	external	CFS	Amplicon	genus	Mental	non-Intestinal	Amplicon_genus
PRJEB13092	PRJNA702086	-0.0635807	external	CFS	Amplicon	genus	Mental	non-Intestinal	Amplicon_genus
PRJNA702086	PRJNA702086	0.567436	self	CFS	Amplicon	genus	Mental	non-Intestinal	Amplicon_genus
PRJNA282362	PRJNA282362	-0.0910991	self	JA	Amplicon	genus	Autoimmune	non-Intestinal	Amplicon_genus
PRJNA379123	PRJNA282362	0.248359	external	JA	Amplicon	genus	Autoimmune	non-Intestinal	Amplicon_genus
PRJNA282362	PRJNA379123	0	external	JA	Amplicon	genus	Autoimmune	non-Intestinal	Amplicon_genus
PRJNA379123	PRJNA379123	0.66086	self	JA	Amplicon	genus	Autoimmune	non-Intestinal	Amplicon_genus
PRJNA540738	PRJNA540738	0.66879	self	NAFLD	Amplicon	genus	Liver	non-Intestinal	Amplicon_genus
PRJNA246121	PRJNA540738	0.188391	external	NAFLD	Amplicon	genus	Liver	non-Intestinal	Amplicon_genus
PRJNA382861	PRJNA540738	0.145377	external	NAFLD	Amplicon	genus	Liver	non-Intestinal	Amplicon_genus
PRJNA540738	PRJNA246121	-0.0825556	external	NAFLD	Amplicon	genus	Liver	non-Intestinal	Amplicon_genus
PRJNA246121	PRJNA246121	0.206398	self	NAFLD	Amplicon	genus	Liver	non-Intestinal	Amplicon_genus
PRJNA382861	PRJNA246121	0.175569	external	NAFLD	Amplicon	genus	Liver	non-Intestinal	Amplicon_genus
PRJNA540738	PRJNA382861	0	external	NAFLD	Amplicon	genus	Liver	non-Intestinal	Amplicon_genus
PRJNA246121	PRJNA382861	-0.153449	external	NAFLD	Amplicon	genus	Liver	non-Intestinal	Amplicon_genus
PRJNA382861	PRJNA382861	0.293894	self	NAFLD	Amplicon	genus	Liver	non-Intestinal	Amplicon_genus

## Sheet: Intra-cohort modeling MCC
Supplementary Table 6
The internal and external cross validations MCC with intra-cohort modeling of all disease, which were modeled by lasso.
Non-diagonal values (i, j) refer to external validations where project i as the training dataset and project j as the testing dataset.
CRC Amplicon_genus
	PRJNA453829	PRJNA445640
PRJNA453829	0.06	0.28
PRJNA445640	0.22	0.91
CRC Metagenomics_genus
	PRJEB10878	PRJEB27928	PRJEB7774	PRJEB12449	PRJDB4176	PRJEB6070	PRJNA447983
PRJEB10878	0.48	0.51	0.49	0.28	0.46	0.38	0.44
PRJEB27928	0.52	0.6	0.46	0.26	0.35	0.34	0.46
PRJEB7774	0.39	0.47	0.58	0.19	0.33	0.36	0.26
PRJEB12449	0.3	0.09	0.19	0.15	0.18	0.27	0.14
PRJDB4176	0.35	0.46	0.39	0.25	0.24	0.25	0.35
PRJEB6070	0.31	0.31	0.34	0.12	0.1	0.5	0.09
PRJNA447983	0.4	0.54	0.48	0.23	0.45	0.31	0.4
CRC Metagenomics_species
	PRJEB10878	PRJEB27928	PRJEB7774	PRJEB12449	PRJDB4176	PRJEB6070	PRJNA447983
PRJEB10878	0.53	0.53	0.4	0.35	0.45	0.41	0.26
PRJEB27928	0.58	0.56	0.52	0.33	0.35	0.35	0.4
PRJEB7774	0.22	0.32	0.58	0.14	0.31	0.33	0.25
PRJEB12449	0.46	0.25	0.35	0.12	0.36	0.36	0.24
PRJDB4176	0.45	0.19	0.23	0.15	0.18	0.17	0.29
PRJEB6070	0.49	0.26	0.59	0.12	0.44	0.66	0.06
PRJNA447983	0.4	0.42	0.41	0.22	0.3	0.32	0.53
T2D Metagenomics_genus
	PRJNA422434	PRJEB1786
PRJNA422434	0.14	-0.01
PRJEB1786	0.11	0.11
T2D Metagenomics_species
	PRJNA422434	PRJEB1786
PRJNA422434	0.23	0.09
PRJEB1786	0.02	0.2
T2D Amplicon_genus
	PRJNA448494	PRJNA588353	PRJDB9608	PRJNA505546
PRJNA448494	0.6	0	0.04	0
PRJNA588353	0	0.51	0.07	0
PRJDB9608	0.13	0	0.07	0
PRJNA505546	0	-0.11	-0.02	0.12
Obesity Metagenomics_genus
	PRJEB4336	PRJEB12123
PRJEB4336	0.06	0.13
PRJEB12123	-0.08	0.43
Obesity Metagenomics_species
	PRJEB4336	PRJEB12123
PRJEB4336	0.1	0.07
PRJEB12123	0.11	0.64
Overweight Metagenomics_genus
	PRJEB6997	PRJEB4336
PRJEB6997	-0.03	-0.09
PRJEB4336	-0.14	0.57
Overweight Metagenomics_species
	PRJEB6997	PRJEB4336
PRJEB6997	-0.03	0.1
PRJEB4336	-0.08	0.6
Adenoma Metagenomics_genus
	PRJEB7774	PRJEB6070	PRJNA447983
PRJEB7774	0.14	-0.06	0.08
PRJEB6070	0.11	-0.08	0.32
PRJNA447983	0	0	-0.11
Adenoma Metagenomics_species
	PRJEB7774	PRJEB6070	PRJNA447983
PRJEB7774	-0.03	0.03	0.08
PRJEB6070	0.26	0.04	0.16
PRJNA447983	-0.09	0.17	0.33
CDI Amplicon_genus
	PRJNA353587	PRJNA379979
PRJNA353587	0.87	-0.1
PRJNA379979	0	0.92
AD Amplicon_genus
	PRJNA633959	PRJNA496408	PRJNA489760	PRJNA554111
PRJNA633959	0.51	-0.14	0.3	-0.04
PRJNA496408	-0.02	-0.02	0	0
PRJNA489760	0.16	0.08	0.77	0.14
PRJNA554111	-0.07	-0.02	0	-0.15
MCI Amplicon_genus
	PRJNA489760	PRJNA496408
PRJNA489760	0.8	0.1
PRJNA496408	-0.39	-0.09
PD Amplicon_genus
	PRJDB8639	PRJNA601994	PRJEB27564	PRJEB30615	PRJNA381395	PRJEB4927
PRJDB8639	0.24	0.06	0.21	0.28	0.25	0.01
PRJNA601994	0.12	0.11	0.01	0.13	0.33	0.11
PRJEB27564	0.1	-0.01	0.03	0.25	0.19	-0.08
PRJEB30615	0.25	0.07	0.17	0.45	0.1	0.08
PRJNA381395	0	0	0	0	0.76	0
PRJEB4927	0.03	-0.04	0.11	0.16	0	0.12
PD Metagenomics_genus
	PRJEB17784	PRJNA433459
PRJEB17784	-0.02	0
PRJNA433459	0.18	0.15
PD Metagenomics_species
	PRJEB17784	PRJNA433459
PRJEB17784	0.17	0.31
PRJNA433459	-0.04	0.36
RA Metagenomics_genus
	PRJEB6997	PRJNA356102	PRJNA487636
PRJEB6997	0.17	0.05	0.11
PRJNA356102	0.02	0.15	-0.14
PRJNA487636	0.13	-0.01	0.09
RA Metagenomics_species
	PRJEB6997	PRJNA356102	PRJNA487636
PRJEB6997	0.43	-0.04	0.02
PRJNA356102	0.07	0.16	0.02
PRJNA487636	0.03	-0.13	0.24
RA Amplicon_genus
	PRJNA450340	PRJNA574565
PRJNA450340	0.27	0
PRJNA574565	0.03	0.29
MS Amplicon_genus
	PRJNA450340	PRJNA321051
PRJNA450340	0.51	0.07
PRJNA321051	0	-0.12
ASD Amplicon_genus
	PRJNA578223	PRJNA687773	PRJNA453621	PRJNA589343	PRJNA624252	PRJEB27306
PRJNA578223	0.79	-0.1	0	-0.13	0.01	-0.22
PRJNA687773	0.1	-0.08	0	0	0.12	0
PRJNA453621	-0.08	0.01	0.55	-0.02	0.17	0.18
PRJNA589343	0.15	-0.02	0.13	0.61	0	-0.18
PRJNA624252	0	0	0	0	-0.17	0
PRJEB27306	0	-0.1	-0.07	0	0	0.09
ASD Metagenomics_species
	PRJEB23052	PRJNA516054	PRJNA451479	PRJNA686821
PRJEB23052	0.68	0	0.49	0
PRJNA516054	0	0.76	0	-0.04
PRJNA451479	0.39	0.1	0.11	-0.04
PRJNA686821	-0.1	-0.02	-0.14	0.2
ASD Metagenomics_genus
	PRJEB23052	PRJNA516054	PRJNA451479	PRJNA686821
PRJEB23052	0.58	0.15	0.45	0.07
PRJNA516054	-0.1	0.84	-0.19	0.04
PRJNA451479	0.04	-0.04	0.2	0.04
PRJNA686821	0.1	0	0	0.09
CD Metagenomics_species
	PRJNA389280	SRP057027	PRJEB15371	PRJNA400072	PRJNA487636
PRJNA389280	0.42	0.58	0.61	0.47	0.49
SRP057027	0.31	0.9	0.57	0.57	0.34
PRJEB15371	0.26	0.75	0.86	0.54	0.53
PRJNA400072	0.3	0.68	0.69	0.64	0.62
PRJNA487636	0.27	0.67	0.81	0.61	0.63
CD Metagenomics_genus
	PRJNA389280	SRP057027	PRJEB15371	PRJNA400072	PRJNA487636
PRJNA389280	-0.03	0.28	0.41	0.25	-0.13
SRP057027	0.28	0.89	0.17	0.32	0.08
PRJEB15371	0.19	0.6	0.79	0.53	0.43
PRJNA400072	-0.03	0.61	0.52	0.68	0.5
PRJNA487636	0.39	0.52	0.56	0.51	0.6
CD Amplicon_genus
	PRJNA232056	PRJNA450340	PRJNA324147
PRJNA232056	0.19	0	0
PRJNA450340	-0.25	0.79	0.38
PRJNA324147	0.25	0.29	0.31
UC Metagenomics_species
	PRJNA400072	PRJNA389280	PRJNA487636
PRJNA400072	0.52	0.22	0.28
PRJNA389280	0.34	0.42	0.18
PRJNA487636	0.4	0.37	0.62
UC Metagenomics_genus
	PRJNA400072	PRJNA389280	PRJNA487636
PRJNA400072	0.35	0.34	0.52
PRJNA389280	0.12	0.45	-0.08
PRJNA487636	0.32	0.34	0.59
UC Amplicon_genus
	PRJNA450340	PRJNA368966	PRJNA388210
PRJNA450340	0.4	0.42	0.27
PRJNA368966	0	0.62	0
PRJNA388210	0.29	0	0.82
IBD Metagenomics_species
	PRJEB7949	PRJNA385949
PRJEB7949	0.85	-0.01
PRJNA385949	0.67	0.93
IBD Metagenomics_genus
	PRJEB7949	PRJNA385949
PRJEB7949	0.76	0.31
PRJNA385949	0.25	0.91
AS Metagenomics_species
	PRJNA375935	PRJEB28545
PRJNA375935	0.77	0.2
PRJEB28545	0.18	0.86
AS Metagenomics_genus
	PRJNA375935	PRJEB28545
PRJNA375935	0.73	0.28
PRJEB28545	0.34	0.85
IBS Amplicon_genus
	PRJNA373876	PRJNA268708	PRJNA46339
PRJNA373876	0.08	-0.1	-0.06
PRJNA268708	-0.1	0.94	-0.15
PRJNA46339	0.12	-0.06	0.03
CFS Amplicon_genus
	PRJEB13092	PRJNA702086
PRJEB13092	0.54	-0.06
PRJNA702086	-0.03	0.57
JA Amplicon_genus
	PRJNA282362	PRJNA379123
PRJNA282362	-0.09	0
PRJNA379123	0.25	0.66
NAFLD Amplicon_genus
	PRJNA540738	PRJNA246121	PRJNA382861
PRJNA540738	0.67	-0.08	0
PRJNA246121	0.19	0.21	-0.15
PRJNA382861	0.15	0.18	0.29

## Sheet: Spearman correlation
Supplementary Table 6
Spearman correlation between different measures.
Spearman correlation between AUPRC and AUC
r = 0.8572827	p = 2.978685e-131
Spearman correlation between MCC and AUC
r = 0.8904944	p = 2.586985e-155
Spearman correlation between AUPRC and MCC
r = 0.7931371	p = 1.579265e-98
