# Supplementary material for: Performance of Gut Microbiome as an Independent Diagnostic Tool for 20 Diseases: Cross-Cohort Validation of Machine-Learning Classifiers
Source: Gut Microbes. 2023 May 4;15(1):2205386. doi: 10.1080/19490976.2023.2205386 (PMC10161951; doi:10.1080/19490976.2023.2205386)
Supplement: Supplemental Material [file KGMI_A_2205386_SM1540.zip › Supplementary Material/Table S7.xlsx]

## Sheet: AUC of taxon
Supplementary Table 2
The internal and external cross validations by intra-cohort modeling with pathway relative abundance of disease from curatedMetagenomicData R package.
Non-diagonal values (i, j) refer to external validations where project i as the training dataset and project j as the testing dataset.
Adenoma
	HanniganGD_2017	YachidaS_2019	ZellerG_2014
HanniganGD_2017	0.6	0.4	0.47
YachidaS_2019	0.4	0.95	0.54
ZellerG_2014	0.41	0.43	0.62
IBD
	HallAB_2017	HMP_2019_ibdmdb	IjazUZ_2017	NielsenHB_2014
HallAB_2017	1	0.68	0.85	0.59
HMP_2019_ibdmdb	0.83	0.98	0.85	0.66
IjazUZ_2017	0.66	0.69	0.98	0.69
NielsenHB_2014	0.78	0.73	0.85	0.9
T1D
	Heitz-BuschartA_2016	KosticAD_2015
Heitz-BuschartA_2016	0.94	0.42
KosticAD_2015	0.33	0.96
T2D
	KarlssonFH_2013	QinJ_2012	SankaranarayananK_2015
KarlssonFH_2013	0.77	0.57	0.67
QinJ_2012	0.56	0.73	0.56
SankaranarayananK_2015	0.56	0.51	0.3

## Sheet: AUC of pathway
Supplementary Table 2
The internal and external cross validations by intra-cohort modeling with taxon relative abundance of disease from curatedMetagenomicData R package.
Non-diagonal values (i, j) refer to external validations where project i as the training dataset and project j as the testing dataset.
Adenoma
	HanniganGD_2017	YachidaS_2019	ZellerG_2014
HanniganGD_2017	0.6	0.53	0.53
YachidaS_2019	0.58	0.9	0.56
ZellerG_2014	0.44	0.51	0.68
IBD
	HallAB_2017	HMP_2019_ibdmdb	IjazUZ_2017	NielsenHB_2014
HallAB_2017	0.96	0.56	0.49	0.53
HMP_2019_ibdmdb	0.55	0.87	0.5	0.42
IjazUZ_2017	0.44	0.51	0.92	0.44
NielsenHB_2014	0.61	0.58	0.58	0.71
T1D
	Heitz-BuschartA_2016	KosticAD_2015
Heitz-BuschartA_2016	0.74	0.38
KosticAD_2015	0.39	0.8
T2D
	KarlssonFH_2013	QinJ_2012	SankaranarayananK_2015
KarlssonFH_2013	0.56	0.53	0.58
QinJ_2012	0.46	0.54	0.52
SankaranarayananK_2015	0.59	0.56	0.61

## Sheet: AUC of both combined
Supplementary Table 2
The internal and external cross validations by intra-cohort modeling with both taxon and pathway combined relative abundance of disease from curatedMetagenomicData R package.
Non-diagonal values (i, j) refer to external validations where project i as the training dataset and project j as the testing dataset.
Adenoma
	HanniganGD_2017	YachidaS_2019	ZellerG_2014
HanniganGD_2017	0.62	0.4	0.48
YachidaS_2019	0.36	0.96	0.53
ZellerG_2014	0.44	0.46	0.6
IBD
	HallAB_2017	HMP_2019_ibdmdb	IjazUZ_2017	NielsenHB_2014
HallAB_2017	1	0.68	0.85	0.6
HMP_2019_ibdmdb	0.8	0.98	0.84	0.66
IjazUZ_2017	0.67	0.69	0.98	0.69
NielsenHB_2014	0.78	0.72	0.85	0.9
T1D
	Heitz-BuschartA_2016	KosticAD_2015
Heitz-BuschartA_2016	0.94	0.43
KosticAD_2015	0.33	0.97
T2D
	KarlssonFH_2013	QinJ_2012	SankaranarayananK_2015
KarlssonFH_2013	0.81	0.56	0.68
QinJ_2012	0.53	0.72	0.56
SankaranarayananK_2015	0.6	0.52	0.46
